# Supplementary material for: Diaqua­bis(N,N-diethyl­nicotinamide-κN 1)bis­(4-methyl­benzoato-κO)cobalt(II)
Source: Acta Crystallogr Sect E Struct Rep Online. 2010 Apr 21;66(Pt 5):m556–7. doi: 10.1107/S1600536810013954 (PMC2979235; doi:10.1107/S1600536810013954)
Supplement: Supplementary file 1 [file e-66-0m556-sup1.cif]

##############################################################################
###                                                                        ###
###        Electronic paper (Acta Crystallographica Section E)             ###
###                                                                        ###
##############################################################################
#                                                                            #
# This CIF contains the data in a paper accepted for publication in Acta     #
# Crystallographica Section E. It conforms to the requirements of Notes      #
# for Authors for Section E, and has been peer reviewed under the auspices   #
# of the IUCr Commission on Journals.                                        #
#                                                                            #
# Full details of the Crystallographic Information File format               #
# are given in the paper "The Crystallographic Information File (CIF):       #
# a New Standard Archive File for Crystallography" by S. R. Hall, F. H.      #
# Allen and I. D. Brown [Acta Cryst. (1991), A47, 655-685].                  #
#                                                                            #
# The current version of the core CIF dictionary is obtainable from          #
# ftp://ftp.iucr.org/pub/cif_core.dic. The current version number is 2.4.    #
#                                                                            #
# Software is freely available for graphical display of the structure(s) in  #
# this CIF.  For information consult the CIF home page http://www.iucr.org/  #
# cif/home.html                                                              #
#                                                                            #
# This file may be used for bona fide research purposes within the           #
# scientific community so long as proper attribution is given to the journal # 
# article from which it was obtained.                                        #
#                                                                            #
##############################################################################
                                             
data_I
_audit_creation_method     SHELXL-97
_chemical_name_systematic
;
Diaquabis(<i>N</i>,<i>N</i>-diethylnicotinamide-\k<i>N</i>^1^)bis(4-
methylbenzoato-\k<i>O</i>)cobalt(II)
;
_chemical_name_common     ?
_chemical_formula_moiety     'C36 H46 Co N4 O8'
_chemical_formula_sum     'C36 H46 Co N4 O8'
_chemical_formula_iupac     '[Co (C8 H7 O2)2 (C10 H14 N2 O)2 (H2 O)2]'
_chemical_formula_weight     721.70
_chemical_melting_point     ?
_symmetry_cell_setting     Triclinic
_symmetry_space_group_name_H-M     'P -1'
_symmetry_space_group_name_Hall     '-P 1'
loop_
    _symmetry_equiv_pos_as_xyz
    'x, y, z'
    '-x, -y, -z'
_cell_length_a     7.2791(2)
_cell_length_b     8.5453(2)
_cell_length_c     16.0438(4)
_cell_angle_alpha     84.090(3)
_cell_angle_beta     77.583(3)
_cell_angle_gamma     67.271(2)
_cell_volume     898.71(4)
_cell_formula_units_Z     1
_cell_measurement_reflns_used     7347
_cell_measurement_theta_min     2.58
_cell_measurement_theta_max     28.26
_cell_measurement_temperature     100(2)
_exptl_crystal_description     Block
_exptl_crystal_colour     pink
_exptl_crystal_size_max     0.35
_exptl_crystal_size_mid     0.25
_exptl_crystal_size_min     0.15
_exptl_crystal_density_diffrn     1.334
_exptl_crystal_density_meas     ?
_exptl_crystal_density_method     'not measured'
_exptl_crystal_F_000     381
_exptl_absorpt_coefficient_mu     0.533
_exptl_absorpt_correction_type     multi-scan
_exptl_absorpt_process_details     '(SADABS; Bruker, 2005)'
_exptl_absorpt_correction_T_min     0.8518
_exptl_absorpt_correction_T_max     0.9219
_exptl_special_details
;
;
_diffrn_ambient_temperature     100(2)
_diffrn_radiation_type     MoK\a
_diffrn_radiation_wavelength     0.71073
_diffrn_radiation_source     'fine-focus sealed tube'
_diffrn_radiation_monochromator     graphite
_diffrn_measurement_device_type
                          'Bruker Kappa APEXII CCD area-detector diffractometer'
_diffrn_measurement_method     '\f and \w scans'
_diffrn_detector_area_resol_mean     ?
_diffrn_reflns_number     15243
_diffrn_reflns_av_R_equivalents     0.0254
_diffrn_reflns_av_sigmaI/netI     0.0335
_diffrn_reflns_theta_min     1.30
_diffrn_reflns_theta_max     28.50
_diffrn_reflns_theta_full     28.50
_diffrn_measured_fraction_theta_max     0.982
_diffrn_measured_fraction_theta_full     0.982
_diffrn_reflns_limit_h_min     -9
_diffrn_reflns_limit_h_max     9
_diffrn_reflns_limit_k_min     -11
_diffrn_reflns_limit_k_max     11
_diffrn_reflns_limit_l_min     -21
_diffrn_reflns_limit_l_max     21
_diffrn_standards_number     0
_diffrn_standards_interval_count     .
_diffrn_standards_interval_time     .
_diffrn_standards_decay_%     ?
_refine_special_details
;
Refinement of <i>F</i>^2^ against ALL reflections. The weighted <i>R</i>-factor
wR and goodness of fit <i>S</i> are based on <i>F</i>^2^, conventional
<i>R</i>-factors <i>R</i> are based on <i>F</i>, with <i>F</i> set to zero for
negative <i>F</i>^2^. The threshold expression of <i>F</i>^2^ >
\s(<i>F</i>^2^) is used only for calculating <i>R</i>-factors(gt) etc. and is
not relevant to the choice of reflections for refinement. <i>R</i>-factors
based on <i>F</i>^2^ are statistically about twice as large as those based on
<i>F</i>, and <i>R</i>- factors based on ALL data will be even larger.
;
_reflns_number_total     4484
_reflns_number_gt     3821
_reflns_threshold_expression     I>2\s(I)
_refine_ls_structure_factor_coef     Fsqd
_refine_ls_matrix_type     full
_refine_ls_R_factor_all     0.0489
_refine_ls_R_factor_gt     0.0377
_refine_ls_wR_factor_gt     0.0852
_refine_ls_wR_factor_ref     0.0898
_refine_ls_goodness_of_fit_ref     1.043
_refine_ls_restrained_S_all     1.059
_refine_ls_number_reflns     4484
_refine_ls_number_parameters     234
_refine_ls_number_restraints     3
_refine_ls_hydrogen_treatment     mixed
_refine_ls_weighting_scheme     calc
_refine_ls_weighting_details
         'calc w=1/[\s^2^(Fo^2^)+(0.0314P)^2^+0.8168P] where P=(Fo^2^+2Fc^2^)/3'
_atom_sites_solution_hydrogens     geom
_atom_sites_solution_primary     direct
_atom_sites_solution_secondary     difmap
_refine_ls_shift/su_max     0.001
_refine_ls_shift/su_mean     0.000
_refine_diff_density_max     0.859
_refine_diff_density_min     -0.554
_refine_ls_extinction_method     none
_refine_ls_extinction_coef     ?
loop_
    _atom_type_symbol
    _atom_type_description
    _atom_type_scat_dispersion_real
    _atom_type_scat_dispersion_imag
    _atom_type_scat_source
    'C' 'C' 0.0030 0.0020
                         'International Tables Vol C Tables 4.2.6.8 and 6.1.1.4'
    'H' 'H' 0.0000 0.0000
                         'International Tables Vol C Tables 4.2.6.8 and 6.1.1.4'
    'Co' 'Co' 0.3490 0.9720
                         'International Tables Vol C Tables 4.2.6.8 and 6.1.1.4'
    'N' 'N' 0.0060 0.0030
                         'International Tables Vol C Tables 4.2.6.8 and 6.1.1.4'
    'O' 'O' 0.0110 0.0060
                         'International Tables Vol C Tables 4.2.6.8 and 6.1.1.4'
_computing_data_collection     'APEX2 (Bruker, 2007)'
_computing_cell_refinement     'SAINT (Bruker, 2007)'
_computing_data_reduction     'SAINT (Bruker, 2007)'
_computing_structure_solution     'SHELXS97 (Sheldrick, 2008)'
_computing_structure_refinement     'SHELXL97 (Sheldrick, 2008)'
_computing_molecular_graphics     'Mercury (Macrae <i>et al.</i>,  2006)'
_computing_publication_material
                                'WinGX (Farrugia, 1999) and PLATON (Spek, 2009)'
loop_
    _atom_site_type_symbol
    _atom_site_label
    _atom_site_fract_x
    _atom_site_fract_y
    _atom_site_fract_z
    _atom_site_U_iso_or_equiv
    _atom_site_adp_type
    _atom_site_calc_flag
    _atom_site_refinement_flags
    _atom_site_occupancy
    _atom_site_disorder_assembly
    _atom_site_disorder_group
    Co Co1 0.0000 0.0000 0.0000 0.01216(9) Uani d S 1 . .
    O O1 -0.07573(18) 0.12790(16) -0.20025(8) 0.0182(3) Uani d . 1 . .
    O O2 0.11412(18) 0.12158(15) -0.10611(7) 0.0152(2) Uani d . 1 . .
    O O3 0.84302(19) -0.32653(16) -0.12244(8) 0.0190(3) Uani d . 1 . .
    O O4 0.22201(18) 0.01547(16) 0.06192(8) 0.0164(3) Uani d D 1 . .
    H H41 0.191(4) -0.036(3) 0.1190(12) 0.058(9) Uiso d D 1 . .
    H H42 0.211(4) 0.117(2) 0.0762(16) 0.046(8) Uiso d D 1 . .
    N N1 0.2241(2) -0.23699(18) -0.04865(9) 0.0138(3) Uani d . 1 . .
    N N2 0.8480(2) -0.42543(18) -0.24793(9) 0.0170(3) Uani d . 1 . .
    C C1 0.0833(3) 0.1274(2) -0.18126(11) 0.0142(3) Uani d . 1 . .
    C C2 0.2508(3) 0.1341(2) -0.25355(11) 0.0148(3) Uani d . 1 . .
    C C3 0.2310(3) 0.1313(2) -0.33787(11) 0.0168(3) Uani d . 1 . .
    H H3 0.1161 0.1212 -0.3492 0.020 Uiso calc R 1 . .
    C C4 0.3813(3) 0.1434(2) -0.40496(11) 0.0189(4) Uani d . 1 . .
    H H4 0.3655 0.1425 -0.4609 0.023 Uiso calc R 1 . .
    C C5 0.5557(3) 0.1569(2) -0.38953(11) 0.0191(4) Uani d . 1 . .
    C C6 0.5781(3) 0.1543(2) -0.30536(12) 0.0192(4) Uani d . 1 . .
    H H6 0.6952 0.1603 -0.2940 0.023 Uiso calc R 1 . .
    C C7 0.4276(3) 0.1429(2) -0.23807(11) 0.0165(3) Uani d . 1 . .
    H H7 0.4450 0.1411 -0.1822 0.020 Uiso calc R 1 . .
    C C8 0.7177(3) 0.1732(3) -0.46257(13) 0.0298(5) Uani d . 1 . .
    H H8A 0.7231 0.1117 -0.5104 0.045 Uiso calc R 1 . .
    H H8B 0.8468 0.1275 -0.4451 0.045 Uiso calc R 1 . .
    H H8C 0.6861 0.2907 -0.4786 0.045 Uiso calc R 1 . .
    C C9 0.1932(3) -0.3834(2) -0.03785(11) 0.0146(3) Uani d . 1 . .
    H H9 0.0700 -0.3831 -0.0063 0.018 Uiso calc R 1 . .
    C C10 0.3371(3) -0.5349(2) -0.07173(11) 0.0162(3) Uani d . 1 . .
    H H10 0.3102 -0.6339 -0.0631 0.019 Uiso calc R 1 . .
    C C11 0.5216(3) -0.5369(2) -0.11857(11) 0.0157(3) Uani d . 1 . .
    H H11 0.6200 -0.6366 -0.1426 0.019 Uiso calc R 1 . .
    C C12 0.5562(3) -0.3860(2) -0.12890(10) 0.0138(3) Uani d . 1 . .
    C C13 0.4048(3) -0.2405(2) -0.09221(11) 0.0146(3) Uani d . 1 . .
    H H13 0.4297 -0.1407 -0.0981 0.018 Uiso calc R 1 . .
    C C14 0.7599(3) -0.3773(2) -0.16750(11) 0.0147(3) Uani d . 1 . .
    C C15 0.7528(3) -0.4745(2) -0.30709(11) 0.0203(4) Uani d . 1 . .
    H H15A 0.6229 -0.4762 -0.2769 0.024 Uiso calc R 1 . .
    H H15B 0.8377 -0.5886 -0.3261 0.024 Uiso calc R 1 . .
    C C16 0.7198(4) -0.3567(3) -0.38450(15) 0.0397(6) Uani d . 1 . .
    H H16A 0.6555 -0.3943 -0.4203 0.060 Uiso calc R 1 . .
    H H16B 0.8482 -0.3575 -0.4160 0.060 Uiso calc R 1 . .
    H H16C 0.6348 -0.2435 -0.3663 0.060 Uiso calc R 1 . .
    C C17 1.0549(3) -0.4277(2) -0.27880(12) 0.0211(4) Uani d . 1 . .
    H H17A 1.1183 -0.5004 -0.3278 0.025 Uiso calc R 1 . .
    H H17B 1.1337 -0.4769 -0.2344 0.025 Uiso calc R 1 . .
    C C18 1.0623(3) -0.2529(3) -0.30397(14) 0.0289(5) Uani d . 1 . .
    H H18A 1.2009 -0.2634 -0.3226 0.043 Uiso calc R 1 . .
    H H18B 1.0014 -0.1803 -0.2556 0.043 Uiso calc R 1 . .
    H H18C 0.9891 -0.2050 -0.3495 0.043 Uiso calc R 1 . .
loop_
    _atom_site_aniso_label
    _atom_site_aniso_U_11
    _atom_site_aniso_U_22
    _atom_site_aniso_U_33
    _atom_site_aniso_U_12
    _atom_site_aniso_U_13
    _atom_site_aniso_U_23
    Co1 0.01068(16) 0.01085(16) 0.01383(17) -0.00297(12) -0.00131(12)
                                                                    -0.00186(12)
    O1 0.0155(6) 0.0201(6) 0.0191(6) -0.0067(5) -0.0040(5) 0.0007(5)
    O2 0.0162(6) 0.0136(6) 0.0154(6) -0.0054(5) -0.0021(5) -0.0013(4)
    O3 0.0168(6) 0.0199(6) 0.0224(7) -0.0086(5) -0.0028(5) -0.0044(5)
    O4 0.0148(6) 0.0155(6) 0.0200(6) -0.0065(5) -0.0032(5) -0.0023(5)
    N1 0.0125(7) 0.0129(7) 0.0156(7) -0.0041(6) -0.0029(5) -0.0011(5)
    N2 0.0163(7) 0.0158(7) 0.0183(7) -0.0067(6) 0.0004(6) -0.0028(6)
    C1 0.0150(8) 0.0073(7) 0.0173(8) -0.0013(6) -0.0024(7) -0.0008(6)
    C2 0.0158(8) 0.0100(8) 0.0166(8) -0.0030(6) -0.0023(7) -0.0013(6)
    C3 0.0160(8) 0.0154(8) 0.0181(8) -0.0046(7) -0.0036(7) -0.0013(6)
    C4 0.0208(9) 0.0194(9) 0.0149(8) -0.0056(7) -0.0030(7) -0.0016(7)
    C5 0.0181(9) 0.0192(9) 0.0182(9) -0.0071(7) 0.0008(7) -0.0014(7)
    C6 0.0170(8) 0.0195(9) 0.0219(9) -0.0076(7) -0.0029(7) -0.0023(7)
    C7 0.0171(8) 0.0150(8) 0.0164(8) -0.0045(7) -0.0041(7) -0.0013(6)
    C8 0.0252(10) 0.0423(13) 0.0219(10) -0.0159(10) 0.0025(8) -0.0027(9)
    C9 0.0125(8) 0.0154(8) 0.0161(8) -0.0056(7) -0.0025(6) -0.0001(6)
    C10 0.0172(8) 0.0125(8) 0.0203(9) -0.0065(7) -0.0041(7) -0.0010(6)
    C11 0.0153(8) 0.0125(8) 0.0172(8) -0.0028(7) -0.0025(7) -0.0024(6)
    C12 0.0134(8) 0.0145(8) 0.0137(8) -0.0054(7) -0.0028(6) -0.0001(6)
    C13 0.0147(8) 0.0128(8) 0.0171(8) -0.0058(7) -0.0032(7) -0.0002(6)
    C14 0.0139(8) 0.0095(7) 0.0194(8) -0.0031(6) -0.0027(7) -0.0001(6)
    C15 0.0228(9) 0.0198(9) 0.0177(9) -0.0075(8) -0.0019(7) -0.0034(7)
    C16 0.0536(15) 0.0448(14) 0.0296(12) -0.0251(12) -0.0195(11) 0.0120(10)
    C17 0.0173(9) 0.0182(9) 0.0242(9) -0.0063(7) 0.0048(7) -0.0047(7)
    C18 0.0288(11) 0.0219(10) 0.0342(11) -0.0136(9) 0.0065(9) -0.0028(8)
_geom_special_details
;
All esds (except the esd in the dihedral angle between two l.s. planes) are
estimated using the full covariance matrix. The cell esds are taken into
account individually in the estimation of esds in distances, angles and
torsion angles; correlations between esds in cell parameters are only used
when they are defined by crystal symmetry. An approximate (isotropic)
treatment of cell esds is used for estimating esds involving l.s. planes.
;
loop_
    _geom_bond_atom_site_label_1
    _geom_bond_atom_site_label_2
    _geom_bond_site_symmetry_2
    _geom_bond_distance
    _geom_bond_publ_flag
    Co1 O2 . 2.0885(12) yes
    Co1 O2 2 2.0885(12) ?
    Co1 O4 . 2.1209(12) yes
    Co1 O4 2 2.1209(12) ?
    Co1 N1 . 2.1439(14) yes
    Co1 N1 2 2.1439(14) ?
    O1 C1 . 1.257(2) ?
    O2 C1 . 1.266(2) ?
    O3 C14 . 1.238(2) ?
    O4 H41 . 0.996(15) ?
    O4 H42 . 0.889(16) ?
    N1 C9 . 1.342(2) ?
    N1 C13 . 1.341(2) ?
    N2 C14 . 1.340(2) ?
    N2 C15 . 1.465(2) ?
    N2 C17 . 1.474(2) ?
    C1 C2 . 1.505(2) ?
    C2 C3 . 1.394(2) ?
    C3 H3 . 0.93 ?
    C4 C3 . 1.387(2) ?
    C4 C5 . 1.393(3) ?
    C4 H4 . 0.93 ?
    C5 C8 . 1.511(3) ?
    C6 C5 . 1.392(3) ?
    C6 H6 . 0.93 ?
    C7 C2 . 1.393(2) ?
    C7 C6 . 1.388(2) ?
    C7 H7 . 0.93 ?
    C8 H8A . 0.96 ?
    C8 H8B . 0.96 ?
    C8 H8C . 0.96 ?
    C9 C10 . 1.386(2) ?
    C9 H9 . 0.93 ?
    C10 H10 . 0.93 ?
    C11 C10 . 1.385(2) ?
    C11 H11 . 0.93 ?
    C12 C11 . 1.394(2) ?
    C12 C13 . 1.385(2) ?
    C12 C14 . 1.506(2) ?
    C13 H13 . 0.93 ?
    C15 C16 . 1.516(3) ?
    C15 H15A . 0.97 ?
    C15 H15B . 0.97 ?
    C16 H16A . 0.96 ?
    C16 H16B . 0.96 ?
    C16 H16C . 0.96 ?
    C17 C18 . 1.525(3) ?
    C17 H17A . 0.97 ?
    C17 H17B . 0.97 ?
    C18 H18A . 0.96 ?
    C18 H18B . 0.96 ?
    C18 H18C . 0.96 ?
loop_
    _geom_angle_atom_site_label_1
    _geom_angle_atom_site_label_2
    _geom_angle_atom_site_label_3
    _geom_angle_site_symmetry_1
    _geom_angle_site_symmetry_3
    _geom_angle
    _geom_angle_publ_flag
    O2 Co1 O2 2 . 180.00(5) ?
    O2 Co1 O4 . . 88.07(5) ?
    O2 Co1 O4 2 . 91.93(5) ?
    O2 Co1 O4 . 2 91.93(5) ?
    O2 Co1 O4 2 2 88.07(5) ?
    O2 Co1 N1 . . 88.47(5) ?
    O2 Co1 N1 2 . 91.53(5) ?
    O2 Co1 N1 . 2 91.53(5) ?
    O2 Co1 N1 2 2 88.47(5) ?
    O4 Co1 O4 . 2 180.00(8) ?
    O4 Co1 N1 . . 86.58(5) ?
    O4 Co1 N1 2 . 93.42(5) ?
    O4 Co1 N1 . 2 93.42(5) ?
    O4 Co1 N1 2 2 86.58(5) ?
    N1 Co1 N1 2 . 180.00(8) ?
    C1 O2 Co1 . . 126.53(11) ?
    Co1 O4 H41 . . 101.8(17) ?
    Co1 O4 H42 . . 118.7(18) ?
    H41 O4 H42 . . 101(2) ?
    C9 N1 Co1 . . 123.36(11) ?
    C13 N1 Co1 . . 118.83(11) ?
    C13 N1 C9 . . 117.81(14) ?
    C14 N2 C15 . . 124.66(15) ?
    C14 N2 C17 . . 117.31(15) ?
    C15 N2 C17 . . 118.03(14) ?
    O1 C1 O2 . . 125.19(16) ?
    O1 C1 C2 . . 117.52(15) ?
    O2 C1 C2 . . 117.30(15) ?
    C3 C2 C1 . . 120.15(16) ?
    C7 C2 C1 . . 121.17(15) ?
    C7 C2 C3 . . 118.67(16) ?
    C2 C3 H3 . . 119.7 ?
    C4 C3 C2 . . 120.57(17) ?
    C4 C3 H3 . . 119.7 ?
    C3 C4 C5 . . 120.76(17) ?
    C3 C4 H4 . . 119.6 ?
    C5 C4 H4 . . 119.6 ?
    C4 C5 C8 . . 120.76(17) ?
    C6 C5 C4 . . 118.59(16) ?
    C6 C5 C8 . . 120.65(17) ?
    C5 C6 H6 . . 119.6 ?
    C7 C6 C5 . . 120.79(17) ?
    C7 C6 H6 . . 119.6 ?
    C2 C7 H7 . . 119.7 ?
    C6 C7 C2 . . 120.57(16) ?
    C6 C7 H7 . . 119.7 ?
    C5 C8 H8A . . 109.5 ?
    C5 C8 H8B . . 109.5 ?
    C5 C8 H8C . . 109.5 ?
    H8A C8 H8B . . 109.5 ?
    H8A C8 H8C . . 109.5 ?
    H8B C8 H8C . . 109.5 ?
    N1 C9 C10 . . 122.83(15) ?
    N1 C9 H9 . . 118.6 ?
    C10 C9 H9 . . 118.6 ?
    C9 C10 H10 . . 120.5 ?
    C11 C10 C9 . . 119.08(16) ?
    C11 C10 H10 . . 120.5 ?
    C10 C11 C12 . . 118.47(15) ?
    C10 C11 H11 . . 120.8 ?
    C12 C11 H11 . . 120.8 ?
    C11 C12 C14 . . 123.16(15) ?
    C13 C12 C11 . . 118.72(15) ?
    C13 C12 C14 . . 117.57(15) ?
    N1 C13 C12 . . 123.04(16) ?
    N1 C13 H13 . . 118.5 ?
    C12 C13 H13 . . 118.5 ?
    O3 C14 N2 . . 121.55(16) ?
    O3 C14 C12 . . 118.01(15) ?
    N2 C14 C12 . . 120.44(15) ?
    N2 C15 C16 . . 113.39(16) ?
    N2 C15 H15A . . 108.9 ?
    N2 C15 H15B . . 108.9 ?
    C16 C15 H15A . . 108.9 ?
    C16 C15 H15B . . 108.9 ?
    H15A C15 H15B . . 107.7 ?
    C15 C16 H16A . . 109.5 ?
    C15 C16 H16B . . 109.5 ?
    C15 C16 H16C . . 109.5 ?
    H16A C16 H16B . . 109.5 ?
    H16A C16 H16C . . 109.5 ?
    H16B C16 H16C . . 109.5 ?
    N2 C17 C18 . . 113.83(15) ?
    N2 C17 H17A . . 108.8 ?
    N2 C17 H17B . . 108.8 ?
    C18 C17 H17A . . 108.8 ?
    C18 C17 H17B . . 108.8 ?
    H17A C17 H17B . . 107.7 ?
    C17 C18 H18A . . 109.5 ?
    C17 C18 H18B . . 109.5 ?
    C17 C18 H18C . . 109.5 ?
    H18A C18 H18B . . 109.5 ?
    H18A C18 H18C . . 109.5 ?
    H18B C18 H18C . . 109.5 ?
loop_
    _geom_torsion_atom_site_label_1
    _geom_torsion_atom_site_label_2
    _geom_torsion_atom_site_label_3
    _geom_torsion_atom_site_label_4
    _geom_torsion_site_symmetry_1
    _geom_torsion_site_symmetry_2
    _geom_torsion_site_symmetry_3
    _geom_torsion_site_symmetry_4
    _geom_torsion
    _geom_torsion_publ_flag
    O4 Co1 O2 C1 . . . . 163.36(13) ?
    O4 Co1 O2 C1 2 . . . -16.64(13) ?
    N1 Co1 O2 C1 . . . . 76.73(13) ?
    N1 Co1 O2 C1 2 . . . -103.27(13) ?
    O2 Co1 N1 C9 . . . . -147.01(13) ?
    O2 Co1 N1 C9 2 . . . 32.99(13) ?
    O4 Co1 N1 C9 . . . . 124.83(13) ?
    O4 Co1 N1 C9 2 . . . -55.17(13) ?
    O2 Co1 N1 C13 . . . . 32.98(13) ?
    O2 Co1 N1 C13 2 . . . -147.02(13) ?
    O4 Co1 N1 C13 . . . . -55.18(13) ?
    O4 Co1 N1 C13 2 . . . 124.82(13) ?
    Co1 O2 C1 O1 . . . . 31.7(2) ?
    Co1 O2 C1 C2 . . . . -148.20(11) ?
    Co1 N1 C9 C10 . . . . 178.06(12) ?
    C13 N1 C9 C10 . . . . -1.9(2) ?
    Co1 N1 C13 C12 . . . . -177.42(13) ?
    C9 N1 C13 C12 . . . . 2.6(2) ?
    C15 N2 C14 O3 . . . . -175.13(16) ?
    C15 N2 C14 C12 . . . . 5.7(2) ?
    C17 N2 C14 O3 . . . . 4.4(2) ?
    C17 N2 C14 C12 . . . . -174.73(15) ?
    C14 N2 C15 C16 . . . . 116.2(2) ?
    C17 N2 C15 C16 . . . . -63.3(2) ?
    C14 N2 C17 C18 . . . . -78.6(2) ?
    C15 N2 C17 C18 . . . . 100.98(19) ?
    O1 C1 C2 C7 . . . . 176.64(15) ?
    O2 C1 C2 C7 . . . . -3.4(2) ?
    O1 C1 C2 C3 . . . . -3.4(2) ?
    O2 C1 C2 C3 . . . . 176.48(15) ?
    C1 C2 C3 C4 . . . . 177.72(15) ?
    C7 C2 C3 C4 . . . . -2.4(3) ?
    C5 C4 C3 C2 . . . . 0.6(3) ?
    C3 C4 C5 C6 . . . . 1.3(3) ?
    C3 C4 C5 C8 . . . . -178.90(18) ?
    C7 C6 C5 C4 . . . . -1.6(3) ?
    C7 C6 C5 C8 . . . . 178.64(18) ?
    C6 C7 C2 C1 . . . . -177.98(16) ?
    C6 C7 C2 C3 . . . . 2.1(2) ?
    C2 C7 C6 C5 . . . . -0.1(3) ?
    N1 C9 C10 C11 . . . . 0.3(3) ?
    C12 C11 C10 C9 . . . . 0.8(3) ?
    C13 C12 C11 C10 . . . . -0.2(2) ?
    C14 C12 C11 C10 . . . . 171.09(16) ?
    C11 C12 C13 N1 . . . . -1.5(3) ?
    C14 C12 C13 N1 . . . . -173.31(15) ?
    C11 C12 C14 O3 . . . . -118.02(19) ?
    C11 C12 C14 N2 . . . . 61.2(2) ?
    C13 C12 C14 O3 . . . . 53.4(2) ?
    C13 C12 C14 N2 . . . . -127.43(17) ?
loop_
    _geom_hbond_atom_site_label_D
    _geom_hbond_atom_site_label_H
    _geom_hbond_atom_site_label_A
    _geom_hbond_site_symmetry_A
    _geom_hbond_distance_DH
    _geom_hbond_distance_HA
    _geom_hbond_distance_DA
    _geom_hbond_angle_DHA
    _geom_hbond_publ_flag
    O4 H41 O1 2_555 1.00(2) 1.69(2) 2.6443(18) 160(3) yes
    O4 H42 O3 2_655 0.89(2) 1.88(2) 2.7557(18) 170(2) yes
    C6 H6 O1 3_665 0.93 2.40 3.249(3) 152 yes
    C11 H11 O1 3_655 0.93 2.42 3.339(2) 168 yes
    C17 H17A Cg1 1_465 0.97 2.95 3.594(2) 125 yes
data_global
_journal_date_recd_electronic     2010-04-04
_journal_date_accepted     2010-04-15
_journal_name_full     'Acta Crystallographica, Section E'
_journal_year     2010
_journal_volume     66
_journal_issue      5
_journal_page_first     m556
_journal_page_last     m557
_journal_paper_category     QM
_journal_coeditor_code     CI5076
_publ_contact_author
;
Dr. Tuncer H\"okelek
Hacettepe University
Department of Physics
06800 Beytepe
Ankara
Turkey
;
_publ_contact_author_email     merzifon@hacettepe.edu.tr
_publ_contact_author_fax     '90(312)2352550'
_publ_contact_author_phone     '90(312)2977242'
_publ_section_title
;\
Diaquabis(<i>N</i>,<i>N</i>-diethylnicotinamide-\k<i>N</i>^1^)bis(4-\
methylbenzoato-\k<i>O</i>)cobalt(II)
;
loop_
    _publ_author_name
    _publ_author_address
    'Necefo\(glu, Hacali'
;
Department of Chemistry
Kafkas University
36100 Kars
Turkey
;
    '\,Cimen, Efdal'
;
Department of Chemistry
Kafkas University
36100 Kars
Turkey
;
    'Tercan, Bar\?i\,s'
;
Department of Physics
Karab\"uk University
78050 Karab\"uk
Turkey
;
    'Ermi\,s, Emel'
;
Department of Chemistry
Faculty of Science
Anadolu University
26470 Yeniba\(glar
Eski\,sehir
Turkey
;
    'H\"okelek, Tuncer'
;
Department of Physics
Hacettepe University
06800 Beytepe
Ankara
Turkey
;
