# Supplementary material for: Diaqua­bis(N,N-diethyl­nicotinamide-κN 1)bis­(4-methyl­benzoato-κO)cobalt(II)
Source: Acta Crystallogr Sect E Struct Rep Online. 2010 Apr 21;66(Pt 5):m556–7. doi: 10.1107/S1600536810013954 (PMC2979235; doi:10.1107/S1600536810013954)
Supplement: Supplementary file 2 [file e-66-0m556-Isup2.hkl]

#
# h,k,l, Fc-squared, Fo-squared, sigma(Fo-squared) and status flag
#
data_I
_shelx_title ' b13 in P -1'
_shelx_refln_list_code          4
_shelx_F_calc_maximum      160.21
_exptl_crystal_F_000       380.93
_reflns_d_resolution_high  0.7448
 
loop_
 _symmetry_equiv_pos_as_xyz
 'x, y, z'
 '-x, -y, -z'
 
_cell_length_a     7.2791
_cell_length_b     8.5453
_cell_length_c    16.0438
_cell_angle_alpha  84.090
_cell_angle_beta   77.583
_cell_angle_gamma  67.271
 
_shelx_F_squared_multiplier     1.000
 
loop_
 _refln_index_h
 _refln_index_k
 _refln_index_l
 _refln_F_squared_calc
 _refln_F_squared_meas
 _refln_F_squared_sigma
 _refln_observed_status
   1   0   0      987.74     1060.55     10.52 o
   2   0   0       94.03      107.15      1.81 o
   3   0   0       73.75      100.41      2.24 o
   4   0   0      352.72      382.03      6.85 o
   5   0   0      402.51      426.46      6.35 o
   6   0   0      166.79      188.52      8.04 o
   7   0   0       29.81       28.34      4.50 o
   8   0   0       24.95       15.06      4.92 o
  -8   1   0       62.08       70.05      6.63 o
  -7   1   0        2.44        5.77      6.48 o
  -6   1   0      195.83      184.04      8.80 o
  -5   1   0       17.69       33.73      3.42 o
  -4   1   0       74.84       83.13      3.11 o
  -3   1   0      208.63      232.64      4.45 o
  -2   1   0     1202.07     1219.15     10.30 o
  -1   1   0     2197.48     2604.42     41.72 o
   0   1   0      605.20      698.20     11.94 o
   1   1   0       99.68      105.20      1.53 o
   2   1   0      406.20      429.94      4.93 o
   3   1   0     1227.47     1316.71     12.80 o
   4   1   0      435.95      433.76      6.41 o
   5   1   0      952.06     1020.64     10.94 o
   6   1   0        0.91        1.00      2.77 o
   7   1   0      182.55      177.23      7.18 o
   8   1   0       95.80      106.33      7.69 o
   9   1   0        9.91       15.14      6.49 o
  -8   2   0       13.30        0.28      9.19 o
  -7   2   0       10.79       15.12      8.91 o
  -6   2   0      689.02      694.38     13.93 o
  -5   2   0       42.32       45.42      3.24 o
  -4   2   0      548.28      579.92     10.55 o
  -3   2   0      200.06      250.15      5.23 o
  -2   2   0      561.59      667.28      7.27 o
  -1   2   0      257.05      253.96      3.05 o
   0   2   0      344.83      384.68      7.23 o
   1   2   0     1572.64     1610.26     17.33 o
   2   2   0        9.04        6.91      0.95 o
   3   2   0       39.59       55.82      1.96 o
   4   2   0      423.34      384.59      4.99 o
   5   2   0       83.92       72.20      3.02 o
   6   2   0       50.55       57.93      5.31 o
   7   2   0      119.63      139.13      8.26 o
   8   2   0      364.51      363.94     14.50 o
   9   2   0      118.62       96.81     13.89 o
  -7   3   0        6.70       10.78      5.55 o
  -6   3   0      425.81      396.20     12.99 o
  -5   3   0      470.65      487.49     13.39 o
  -4   3   0      118.63      162.44      8.64 o
  -3   3   0        6.50        8.45      1.63 o
  -2   3   0        8.68       17.98      1.40 o
  -1   3   0     5782.31     6241.48     53.76 o
   0   3   0     1106.62     1191.69      9.03 o
   1   3   0      154.25      204.74      3.10 o
   2   3   0        9.63       16.88      1.28 o
   3   3   0      166.90      164.47      3.71 o
   4   3   0     1058.58     1103.34     11.42 o
   5   3   0      385.57      408.90      7.01 o
   6   3   0      979.51     1033.45     24.77 o
   7   3   0      543.04      526.13     19.49 o
   8   3   0       90.35      102.13      8.17 o
   9   3   0        1.58       -1.18      4.37 o
  -7   4   0       25.71       30.07     10.02 o
  -6   4   0      301.34      282.19     14.06 o
  -5   4   0      371.23      354.30     11.81 o
  -4   4   0      241.65      239.94     10.15 o
  -3   4   0      503.37      479.57      8.73 o
  -2   4   0      272.12      259.76      5.98 o
  -1   4   0      335.01      362.18      4.47 o
   0   4   0      856.40      947.16      7.79 o
   1   4   0       19.19       19.89      1.33 o
   2   4   0       22.24       17.25      1.54 o
   3   4   0      617.48      616.03      7.29 o
   4   4   0     1110.54     1077.75     12.56 o
   5   4   0      147.18      152.24      5.27 o
   6   4   0      820.84      841.67     13.50 o
   7   4   0       13.29        8.89      3.80 o
   8   4   0      106.49      106.37      6.69 o
   9   4   0       71.56       68.24     21.16 o
  -6   5   0       25.52       32.68      6.59 o
  -5   5   0      100.64      110.43      8.56 o
  -4   5   0      349.59      367.45     12.20 o
  -3   5   0       29.10       41.12      4.26 o
  -2   5   0       10.35        9.92      2.39 o
  -1   5   0       34.34       44.11      2.09 o
   0   5   0      269.19      349.97      5.47 o
   1   5   0      660.51      732.53      7.98 o
   2   5   0      257.32      237.70      3.77 o
   3   5   0      388.84      381.52      5.67 o
   4   5   0      678.38      679.93      9.38 o
   5   5   0     1481.63     1455.70     21.75 o
   6   5   0      263.35      291.64     10.92 o
   7   5   0       10.58       12.11      5.32 o
   8   5   0        5.84        9.75      5.71 o
   9   5   0      148.22      145.36     10.63 o
  -5   6   0      196.88      218.41     11.97 o
  -4   6   0      120.49      159.54      9.35 o
  -3   6   0      134.83      144.27     10.86 o
  -2   6   0        5.17        9.73      3.21 o
  -1   6   0      142.63      162.75      5.60 o
   0   6   0      569.16      612.54      7.94 o
   1   6   0      292.39      316.69      5.06 o
   2   6   0      119.12      151.10      3.45 o
   3   6   0      107.28      116.60      3.51 o
   4   6   0      245.97      236.76      6.27 o
   5   6   0        0.89        2.59      3.31 o
   6   6   0      159.40      170.54     12.11 o
   7   6   0       67.16       74.86     11.97 o
   8   6   0      103.42      103.89      9.15 o
   9   6   0      102.97       86.02     10.58 o
  -4   7   0       17.42       28.58      6.30 o
  -3   7   0        8.66       13.23      5.12 o
  -2   7   0      371.21      356.93     12.40 o
  -1   7   0      409.17      499.44     11.51 o
   0   7   0     1216.87     1188.05     14.76 o
   1   7   0       85.70       97.44      3.73 o
   2   7   0      226.38      239.05      5.30 o
   3   7   0      178.65      180.10      5.67 o
   4   7   0       14.46       17.16      3.34 o
   5   7   0      312.04      322.64      9.22 o
   6   7   0      345.44      332.91      9.86 o
   7   7   0       15.82       15.11      4.67 o
   8   7   0       10.35       -2.35      7.52 o
   9   7   0      122.38       94.95     14.20 o
  -3   8   0       17.34       33.41      6.88 o
  -2   8   0        6.89       13.09      5.59 o
  -1   8   0      106.10      126.06      9.05 o
   0   8   0     1371.36     1293.17     19.95 o
   1   8   0      183.81      185.96      5.34 o
   2   8   0       29.91       26.43      4.17 o
   3   8   0       77.96       87.56      5.30 o
   4   8   0      558.07      523.39     11.68 o
   5   8   0      137.78      145.95      7.46 o
   6   8   0      383.87      368.14     10.59 o
   7   8   0        3.09       -1.04      4.63 o
   8   8   0      136.97      148.04     12.25 o
  -2   9   0       12.98       13.78      7.38 o
  -1   9   0      656.17      569.02     27.43 o
   0   9   0      220.03      238.75     11.70 o
   1   9   0      105.29      105.38     15.45 o
   2   9   0      113.82      120.06      9.33 o
   3   9   0      278.09      273.42     10.63 o
   4   9   0        5.35        2.66      4.10 o
   5   9   0        4.72        4.43      5.26 o
   6   9   0       60.25       59.10      9.14 o
   7   9   0       84.88       76.42      8.96 o
   8   9   0      289.53      252.82     16.98 o
   0  10   0       35.65       21.44     10.58 o
   1  10   0       66.46       76.01     12.53 o
   2  10   0       19.31       24.33      5.27 o
   3  10   0       12.37       19.16      5.85 o
   4  10   0      273.23      267.61     14.25 o
   5  10   0      129.68      149.08      8.00 o
   6  10   0      374.70      404.02     18.10 o
   7  10   0       33.71       38.49      6.68 o
   2  11   0       64.82       81.86      7.80 o
   3  11   0       62.71       49.99      6.70 o
   4  11   0      136.47      140.58      7.97 o
   5  11   0      116.38      150.80     20.60 o
  -5 -11   1      525.34      498.97     20.05 o
  -4 -11   1      132.24      121.78     10.98 o
  -3 -11   1       23.23       12.53      6.40 o
  -7 -10   1       72.63       81.84      8.43 o
  -6 -10   1      527.83      503.55     15.92 o
  -5 -10   1      338.25      341.84     16.78 o
  -4 -10   1       36.49       42.52      5.46 o
  -3 -10   1       25.31       40.34      4.91 o
  -2 -10   1        1.20        0.13      5.43 o
  -1 -10   1       91.23      108.87     13.92 o
   0 -10   1       14.31       19.49     10.30 o
  -8  -9   1      297.68      270.09     17.54 o
  -7  -9   1       73.61       65.70     11.35 o
  -6  -9   1      103.71       90.26      6.79 o
  -5  -9   1        3.24       16.29      4.55 o
  -4  -9   1       74.87       87.19     10.03 o
  -3  -9   1       55.01       53.34      4.91 o
  -2  -9   1       25.35       19.72      4.00 o
  -1  -9   1       48.54       50.39      4.33 o
   0  -9   1       23.51       32.60      6.62 o
   1  -9   1       84.77       78.37      8.44 o
   2  -9   1        3.60        9.47      6.30 o
  -8  -8   1        7.73        5.90      6.97 o
  -7  -8   1       19.92       20.60      5.16 o
  -6  -8   1      239.10      256.97     10.30 o
  -5  -8   1        2.41        3.19      4.02 o
  -4  -8   1      497.71      446.72     15.20 o
  -3  -8   1       15.21       22.10      5.75 o
  -2  -8   1       62.41       64.89      3.66 o
  -1  -8   1       43.08       46.46      3.60 o
   0  -8   1      209.24      236.14     10.73 o
   1  -8   1      612.03      594.91     21.72 o
   2  -8   1      112.55      130.35      9.45 o
   3  -8   1       28.70       24.69      6.49 o
  -9  -7   1       49.50       49.41      8.91 o
  -8  -7   1      183.47      195.99     12.01 o
  -7  -7   1      103.66       93.35      6.59 o
  -6  -7   1        1.92       -1.48      3.89 o
  -5  -7   1       53.35       52.10      4.87 o
  -4  -7   1       89.88      103.20      5.16 o
  -3  -7   1      413.34      393.95      6.30 o
  -2  -7   1       91.18      101.22      3.91 o
  -1  -7   1      181.17      183.89      4.71 o
   0  -7   1       35.05       42.19      3.77 o
   1  -7   1     1985.58     1922.60     60.42 o
   2  -7   1        6.18        9.88      5.01 o
   3  -7   1        0.68        6.26      4.92 o
   4  -7   1       23.33       40.16      6.79 o
  -9  -6   1       23.68       20.00     11.56 o
  -8  -6   1       82.13       86.35      8.66 o
  -7  -6   1       13.07       11.80      4.63 o
  -6  -6   1       39.48       34.28      4.59 o
  -5  -6   1       51.13       58.64      4.70 o
  -4  -6   1      398.82      373.98     13.10 o
  -3  -6   1      236.84      238.30      4.23 o
  -2  -6   1      687.18      670.76      7.93 o
  -1  -6   1     1149.40     1099.17     10.54 o
   0  -6   1     1361.27     1390.10     14.58 o
   1  -6   1       79.76       89.95      4.60 o
   2  -6   1       42.05       40.47      5.12 o
   3  -6   1        1.19       10.34      4.32 o
   4  -6   1       38.00       44.39      6.18 o
   5  -6   1       19.04       26.88      6.54 o
  -9  -5   1      173.19      127.53     14.48 o
  -8  -5   1       13.33       15.39      5.94 o
  -7  -5   1       28.44       27.00      5.90 o
  -6  -5   1      974.63      943.73     16.43 o
  -5  -5   1     1554.77     1552.14     22.93 o
  -4  -5   1        5.06        5.58      1.75 o
  -3  -5   1      270.02      252.39      4.65 o
  -2  -5   1      194.23      162.65      3.22 o
  -1  -5   1     1286.92     1355.67     12.01 o
   0  -5   1     3145.19     3069.46     24.48 o
   1  -5   1       13.15       18.32      1.84 o
   2  -5   1       61.03       67.26      3.88 o
   3  -5   1       33.28       43.16      4.34 o
   4  -5   1      629.97      629.39     32.72 o
   5  -5   1      197.58      204.49     15.18 o
   6  -5   1        0.67        4.89      5.99 o
  -9  -4   1      139.64      143.85     10.14 o
  -8  -4   1       64.24       63.06      8.37 o
  -7  -4   1       19.73       26.27      7.18 o
  -6  -4   1       24.09       19.37      3.25 o
  -5  -4   1      755.57      736.01     13.03 o
  -4  -4   1     1118.34     1105.49     13.34 o
  -3  -4   1      123.74      127.61      3.23 o
  -2  -4   1       71.33       91.30      2.81 o
  -1  -4   1      632.67      703.70      6.83 o
   0  -4   1     1247.02     1240.58     10.25 o
   1  -4   1      194.64      271.73      3.80 o
   2  -4   1      175.77      186.53      3.89 o
   3  -4   1      524.10      520.38      9.20 o
   4  -4   1      149.87      141.97      7.47 o
   5  -4   1      218.05      213.60     14.90 o
   6  -4   1       90.53      103.78      8.37 o
   7  -4   1       84.92       71.28     11.69 o
  -9  -3   1       63.34       58.18      7.87 o
  -8  -3   1       80.10       85.12      9.05 o
  -7  -3   1      362.23      354.62     11.91 o
  -6  -3   1      423.85      446.04      8.90 o
  -5  -3   1      813.36      807.13      9.54 o
  -4  -3   1      918.51      958.72     10.34 o
  -3  -3   1       41.43       48.00      2.24 o
  -2  -3   1        1.89        3.00      1.05 o
  -1  -3   1      970.44     1012.16     10.07 o
   0  -3   1      636.40      640.30      6.63 o
   1  -3   1        2.01        2.38      0.87 o
   2  -3   1      202.78      219.93      3.78 o
   3  -3   1      156.74      175.95      3.96 o
   4  -3   1      503.29      538.84      9.86 o
   5  -3   1      799.02      833.19     24.50 o
   6  -3   1       98.62      104.96     10.30 o
   7  -3   1      208.00      196.77     13.92 o
  -9  -2   1      197.72      192.91      9.29 o
  -8  -2   1       64.09       70.48      8.59 o
  -7  -2   1        2.15       -2.59      3.88 o
  -6  -2   1     2227.33     2238.36     50.68 o
  -5  -2   1      194.66      194.98      4.66 o
  -4  -2   1      377.49      357.95      4.95 o
  -3  -2   1     1495.65     1589.45     13.85 o
  -2  -2   1      384.95      381.85      6.45 o
  -1  -2   1       49.60       52.64      1.74 o
   0  -2   1     5703.32     5878.23     41.82 o
   1  -2   1       63.14       79.66      1.93 o
   2  -2   1      803.89      862.38      8.48 o
   3  -2   1     1310.38     1366.68     12.76 o
   4  -2   1      880.16      876.95      9.33 o
   5  -2   1       15.46       14.32      2.46 o
   6  -2   1      476.57      486.80     11.30 o
   7  -2   1       59.84       76.78      9.76 o
   8  -2   1       72.59       99.12     13.09 o
  -9  -1   1       24.90       39.82     11.42 o
  -8  -1   1       64.46       74.52      6.30 o
  -7  -1   1      115.46      105.13      6.21 o
  -6  -1   1     1284.38     1276.54     20.31 o
  -5  -1   1      334.88      365.79      6.24 o
  -4  -1   1     1072.89     1103.46     12.45 o
  -3  -1   1      183.66      192.06      3.17 o
  -2  -1   1      121.38      125.77      2.02 o
  -1  -1   1     1991.24     1926.83     15.50 o
   0  -1   1        5.96       10.20      0.74 o
   1  -1   1    12176.83    12597.67     89.08 o
   2  -1   1      290.44      292.70      3.08 o
   3  -1   1      227.07      290.02      3.46 o
   4  -1   1      135.34      186.57      3.70 o
   5  -1   1      256.66      292.65      8.03 o
   6  -1   1       48.85       43.10      4.22 o
   7  -1   1       22.34       37.39      5.93 o
   8  -1   1      137.93      142.88      9.97 o
  -8   0   1       85.10       81.22      6.55 o
  -7   0   1       48.04       52.69      6.25 o
  -6   0   1        8.37       14.71      3.22 o
  -5   0   1      305.97      304.32      6.74 o
  -4   0   1       11.38       18.05      1.44 o
  -3   0   1      478.72      489.29      5.22 o
  -2   0   1      218.77      226.32      2.60 o
  -1   0   1     3046.27     3132.71     25.09 o
   0   0   1     5910.56     5420.69    111.38 o
   1   0   1      845.45      883.02      7.50 o
   2   0   1      349.63      359.98      3.83 o
   3   0   1        1.25       18.57      1.83 o
   4   0   1      871.96      969.07      8.35 o
   5   0   1      467.85      472.60      6.75 o
   6   0   1      557.91      560.50      9.17 o
   7   0   1       24.34       24.19      4.12 o
   8   0   1       17.37       25.45      4.86 o
  -8   1   1      125.59      127.68      8.20 o
  -7   1   1      250.69      243.58      9.27 o
  -6   1   1      114.15      121.64      6.08 o
  -5   1   1       17.80       15.42      2.53 o
  -4   1   1      865.15      824.14      8.88 o
  -3   1   1     1274.92     1341.91     11.85 o
  -2   1   1     1123.59     1145.29      9.88 o
  -1   1   1        1.99        4.35      0.86 o
   0   1   1      213.27      238.21      2.69 o
   1   1   1     6584.71     6875.32     63.19 o
   2   1   1      319.09      323.27      4.61 o
   3   1   1        7.54       19.34      8.91 o
   4   1   1       37.80       57.32      2.33 o
   5   1   1       58.36       60.38      2.72 o
   6   1   1        2.12        6.88      4.46 o
   7   1   1       24.11       20.85      4.54 o
   8   1   1       89.52      101.03      6.75 o
   9   1   1      315.58      309.57     14.16 o
  -8   2   1        1.83       -9.19      9.19 o
  -7   2   1       28.49       34.60      6.38 o
  -6   2   1       56.43       59.18      5.08 o
  -5   2   1      229.71      225.94      5.67 o
  -4   2   1       98.72      109.77      5.01 o
  -3   2   1        9.19        9.58      1.21 o
  -2   2   1      668.39      688.41      7.25 o
  -1   2   1     2428.45     2279.41     18.23 o
   0   2   1    25668.08    26877.93    189.34 o
   1   2   1        0.94       14.76      2.37 o
   2   2   1        6.82       16.26      2.05 o
   3   2   1      300.02      306.41      4.12 o
   4   2   1      630.04      699.55      6.80 o
   5   2   1       40.27       45.38      2.39 o
   6   2   1        1.33        3.11      3.33 o
   7   2   1      206.37      196.93      9.15 o
   8   2   1       36.06       43.32      5.14 o
   9   2   1      169.89      186.33      8.84 o
  -7   3   1        6.52       15.71      7.94 o
  -6   3   1        1.01       12.82      4.88 o
  -5   3   1      396.07      399.97     16.15 o
  -4   3   1       78.70       73.24      3.56 o
  -3   3   1       95.80      104.15      3.12 o
  -2   3   1      237.61      204.21      3.77 o
  -1   3   1     2415.35     2673.02     20.06 o
   0   3   1     4830.89     5158.64     38.83 o
   1   3   1      562.90      646.75      6.01 o
   2   3   1       85.97       88.94      2.33 o
   3   3   1      206.38      235.91      3.72 o
   4   3   1      818.67      907.39      9.66 o
   5   3   1      710.62      705.72      8.41 o
   6   3   1        1.85        5.01      3.09 o
   7   3   1      323.97      325.00     11.31 o
   8   3   1      123.14      153.23      9.15 o
   9   3   1       28.37       37.66      6.77 o
  -6   4   1      125.45      112.05      8.85 o
  -5   4   1      229.30      235.56     13.09 o
  -4   4   1      106.12      105.18      4.94 o
  -3   4   1      107.74      121.19      7.45 o
  -2   4   1      219.13      258.54      4.68 o
  -1   4   1      346.01      348.10      4.65 o
   0   4   1      435.91      448.11      4.53 o
   1   4   1       45.55       41.71      1.64 o
   2   4   1      103.45      153.31      3.29 o
   3   4   1     1922.66     2199.49     22.36 o
   4   4   1     1666.56     1746.89     18.57 o
   5   4   1      834.09      803.34     11.63 o
   6   4   1       12.66       17.65      3.69 o
   7   4   1      207.46      228.83      8.18 o
   8   4   1      390.70      409.94     17.02 o
   9   4   1        0.50        8.06      5.61 o
  -6   5   1      435.18      415.73     16.71 o
  -5   5   1      127.01      136.22     16.71 o
  -4   5   1      549.21      525.45     22.69 o
  -3   5   1        7.34        5.00      2.69 o
  -2   5   1        3.58        3.54      2.28 o
  -1   5   1      101.43      123.75      2.79 o
   0   5   1      290.96      390.72      4.80 o
   1   5   1       12.45       31.64      1.86 o
   2   5   1        0.88        3.62      1.37 o
   3   5   1      317.79      312.71      4.65 o
   4   5   1      741.56      798.85     10.29 o
   5   5   1      918.14      966.47     15.95 o
   6   5   1      545.17      561.77     11.88 o
   7   5   1       67.16       65.99      6.99 o
   8   5   1      262.34      309.26     35.08 o
   9   5   1      107.19       97.47     13.23 o
  -5   6   1      275.63      269.26     19.35 o
  -4   6   1       25.92       39.95      6.00 o
  -3   6   1      118.30      107.64      7.68 o
  -2   6   1       58.65       62.56      4.27 o
  -1   6   1      688.22      716.95     12.00 o
   0   6   1      599.79      651.02      8.00 o
   1   6   1      649.87      646.30      7.65 o
   2   6   1      299.76      321.04      4.78 o
   3   6   1      234.74      243.17      4.57 o
   4   6   1       87.49      102.46      4.63 o
   5   6   1       58.63       47.02      4.41 o
   6   6   1      807.97      810.23     15.16 o
   7   6   1      113.63      125.71     17.82 o
   8   6   1       68.44       81.29      8.46 o
   9   6   1        6.97       14.90      7.66 o
  -4   7   1        6.66       19.43      7.94 o
  -3   7   1       47.80       54.97      9.33 o
  -2   7   1      199.02      201.00      9.84 o
  -1   7   1       90.65      166.50      7.13 o
   0   7   1       67.69      132.89      8.94 o
   1   7   1        4.51        5.55      1.96 o
   2   7   1      396.74      412.06      5.85 o
   3   7   1      339.37      326.95      6.90 o
   4   7   1      734.79      704.73     12.04 o
   5   7   1      393.16      401.53     10.16 o
   6   7   1       31.22       46.80      4.98 o
   7   7   1        0.84        4.20      5.47 o
   8   7   1        0.48        9.92      7.94 o
   9   7   1      243.99      253.94     19.77 o
  -3   8   1        3.50       16.12      6.20 o
  -2   8   1        1.68       10.96      5.57 o
  -1   8   1        9.31       31.67      6.26 o
   0   8   1      768.62      849.97     20.01 o
   1   8   1      176.81      195.84      6.14 o
   2   8   1      154.63      170.28      6.78 o
   3   8   1      174.30      185.05      7.37 o
   4   8   1      190.16      186.38     10.33 o
   5   8   1        2.93        0.57      4.01 o
   6   8   1       70.00       61.37      5.69 o
   7   8   1       94.47      101.97      6.95 o
   8   8   1       88.10       97.80      9.75 o
  -2   9   1      246.42      255.47     30.35 o
  -1   9   1        9.90       22.83      9.47 o
   0   9   1      837.10      777.96     29.24 o
   1   9   1      242.17      246.32      9.22 o
   2   9   1       78.84       86.67      5.51 o
   3   9   1       21.55       26.41      5.57 o
   4   9   1       17.48       13.84      4.22 o
   5   9   1      189.01      190.52      8.40 o
   6   9   1       38.40       46.95      7.13 o
   7   9   1        6.86        3.46      5.15 o
   8   9   1       71.05       79.58     21.58 o
   0  10   1      235.72      230.55     18.38 o
   1  10   1       42.21       55.06      5.77 o
   2  10   1       22.21       32.03      5.61 o
   3  10   1       46.65       53.29      5.40 o
   4  10   1      205.50      216.03      8.92 o
   5  10   1       42.52       51.70      5.79 o
   6  10   1      167.46      162.74      9.00 o
   7  10   1       17.80       23.08      8.00 o
   2  11   1      182.33      218.58     11.97 o
   3  11   1      130.92      120.19      8.50 o
   4  11   1       18.79       28.99      5.36 o
   5  11   1       40.39       39.97     12.39 o
  -5 -11   2      258.46      278.72     15.31 o
  -4 -11   2      177.06      181.01     19.49 o
  -3 -11   2       98.82       98.85      8.63 o
  -6 -10   2        7.34        4.16      5.09 o
  -5 -10   2      188.83      202.79     12.91 o
  -4 -10   2       22.14       32.10      5.18 o
  -3 -10   2       52.55       41.67      5.88 o
  -2 -10   2       26.23       23.45     11.42 o
  -1 -10   2       62.16       50.12     11.69 o
   0 -10   2      138.76      111.10     14.48 o
   1 -10   2        0.55       -1.11      8.63 o
  -7  -9   2       76.73       70.15      6.84 o
  -6  -9   2        9.37       12.05      4.94 o
  -5  -9   2     1202.53     1158.18     24.20 o
  -4  -9   2       18.64       18.33      4.47 o
  -3  -9   2        0.73        5.49      3.79 o
  -2  -9   2       13.64       22.54      3.88 o
  -1  -9   2        1.61        0.14      4.84 o
   0  -9   2       44.90       45.93      7.01 o
   1  -9   2       14.94       15.94      6.02 o
   2  -9   2        5.05        2.23      6.10 o
  -8  -8   2       18.04       18.67      7.08 o
  -7  -8   2      130.75      129.43      7.66 o
  -6  -8   2      204.59      207.81      8.81 o
  -5  -8   2      371.22      358.17     10.28 o
  -4  -8   2      168.02      162.08      7.36 o
  -3  -8   2        0.99        0.74      3.29 o
  -2  -8   2        2.85        6.33      2.52 o
  -1  -8   2        0.68       -1.60      2.23 o
   0  -8   2      401.25      398.09     13.26 o
   1  -8   2        0.75        0.23      5.99 o
   2  -8   2      140.10      141.04     17.96 o
   3  -8   2       63.91       47.99      7.28 o
  -8  -7   2      188.07      186.38     16.91 o
  -7  -7   2       75.87       69.66      6.19 o
  -6  -7   2      393.70      369.52     10.39 o
  -5  -7   2       44.24       40.64      4.62 o
  -4  -7   2      259.55      245.13      7.14 o
  -3  -7   2       90.54       70.18      3.15 o
  -2  -7   2      143.84      149.42      4.46 o
  -1  -7   2      375.78      386.93      6.43 o
   0  -7   2       31.31       35.39      3.12 o
   1  -7   2      470.47      432.60     13.17 o
   2  -7   2       98.45      107.18      9.88 o
   3  -7   2      149.23      132.76     18.10 o
   4  -7   2       25.92       31.02      6.29 o
  -9  -6   2       15.18       12.39      7.25 o
  -8  -6   2       10.80       -5.17      8.21 o
  -7  -6   2        1.43       -3.98      3.98 o
  -6  -6   2      504.05      483.28     11.46 o
  -5  -6   2      294.28      274.37      8.56 o
  -4  -6   2       76.58       72.53      4.08 o
  -3  -6   2      121.62      121.96      3.61 o
  -2  -6   2      845.81      830.52      9.21 o
  -1  -6   2     1159.51     1176.63     11.87 o
   0  -6   2     1234.96     1224.96     15.03 o
   1  -6   2      369.37      367.04      7.99 o
   2  -6   2       77.04       85.93      6.69 o
   3  -6   2       25.53       40.71      7.52 o
   4  -6   2      100.01       99.36      7.87 o
   5  -6   2       52.17       61.69     14.06 o
  -9  -5   2      113.69      109.71     13.64 o
  -8  -5   2       23.31       11.43      6.09 o
  -7  -5   2       23.18       11.42      4.50 o
  -6  -5   2       46.25       33.85      4.48 o
  -5  -5   2       34.75       26.59      4.56 o
  -4  -5   2      237.13      215.07      4.63 o
  -3  -5   2      505.31      494.12      6.73 o
  -2  -5   2       16.11       10.40      1.63 o
  -1  -5   2      859.97      886.42      8.53 o
   0  -5   2      162.73      166.72      3.04 o
   1  -5   2      878.80      892.62     10.25 o
   2  -5   2       16.46       16.95      2.64 o
   3  -5   2       76.56       78.70     10.87 o
   4  -5   2      164.78      184.92      8.85 o
   5  -5   2      106.17      104.99      7.88 o
   6  -5   2        1.15       13.79      5.79 o
  -9  -4   2       19.30       34.61      7.17 o
  -8  -4   2       48.90       42.81      6.94 o
  -7  -4   2       81.97       78.60      5.65 o
  -6  -4   2        2.99        1.25      2.89 o
  -5  -4   2      169.04      185.37      5.80 o
  -4  -4   2     1290.44     1292.70     13.41 o
  -3  -4   2      676.56      689.45      8.05 o
  -2  -4   2      501.03      468.60      5.65 o
  -1  -4   2       60.00       42.51      1.67 o
   0  -4   2     2068.43     2170.16     16.72 o
   1  -4   2     1552.31     1627.91     13.82 o
   2  -4   2       18.96       10.47      1.61 o
   3  -4   2       32.64       35.59      3.05 o
   4  -4   2       35.29       44.12      4.91 o
   5  -4   2      123.64      125.17     11.14 o
   6  -4   2       65.99       70.36     16.15 o
   7  -4   2       14.54       13.64      8.91 o
  -9  -3   2      146.12      135.17     11.32 o
  -8  -3   2       28.83       42.02      7.94 o
  -7  -3   2       70.70       65.73      8.07 o
  -6  -3   2       99.83       89.67      4.59 o
  -5  -3   2      987.54      981.90     12.14 o
  -4  -3   2       43.42       42.84      2.07 o
  -3  -3   2       52.05       39.20      1.98 o
  -2  -3   2      966.14      972.92      9.83 o
  -1  -3   2     3281.31     3332.98     27.53 o
   0  -3   2     1644.92     1668.29     12.84 o
   1  -3   2       16.71       31.09      1.28 o
   2  -3   2        0.79        2.27      1.01 o
   3  -3   2       36.33       28.27      1.95 o
   4  -3   2     1453.98     1419.83     30.79 o
   5  -3   2      465.56      465.46     12.78 o
   6  -3   2       73.87       84.48      9.61 o
   7  -3   2       62.43       63.31      7.28 o
  -9  -2   2       59.08       48.75      6.13 o
  -8  -2   2       30.86       30.17      4.84 o
  -7  -2   2        7.69        3.39      4.60 o
  -6  -2   2       91.15       84.44      5.14 o
  -5  -2   2     1903.20     1920.18     20.60 o
  -4  -2   2      609.62      590.35      8.43 o
  -3  -2   2     1306.05     1388.92     12.45 o
  -2  -2   2       59.31       72.94      1.97 o
  -1  -2   2      224.59      252.70      3.69 o
   0  -2   2      273.01      244.27      3.33 o
   1  -2   2      706.87      759.18      6.29 o
   2  -2   2     1632.04     1686.84     13.91 o
   3  -2   2     1763.46     1731.28     15.98 o
   4  -2   2      832.89      833.19      8.91 o
   5  -2   2        0.77        3.77      2.10 o
   6  -2   2      199.34      196.53     10.51 o
   7  -2   2       62.37       77.78      6.10 o
   8  -2   2       63.43       75.46     11.42 o
  -8  -1   2      123.76      124.85     10.07 o
  -7  -1   2      115.09      123.13      6.69 o
  -6  -1   2      543.97      567.47     11.73 o
  -5  -1   2     1452.85     1539.13     19.08 o
  -4  -1   2      242.83      226.62      4.26 o
  -3  -1   2     3481.52     3940.92     32.53 o
  -2  -1   2      451.64      466.99      4.55 o
  -1  -1   2     2128.17     2029.34     28.03 o
   0  -1   2     4203.88     4060.36     35.38 o
   1  -1   2     1991.52     1965.14     12.99 o
   2  -1   2        0.88        1.86      0.55 o
   3  -1   2     1988.74     2027.55     15.60 o
   4  -1   2      823.24      878.83      8.94 o
   5  -1   2     1136.70     1178.64     13.08 o
   6  -1   2        1.17       -0.35      2.80 o
   7  -1   2      476.71      480.51     13.01 o
   8  -1   2      207.32      221.22      9.11 o
  -8   0   2       54.13       44.22      5.67 o
  -7   0   2      115.78      130.86      7.16 o
  -6   0   2     1042.88     1047.24     17.84 o
  -5   0   2      533.20      537.40      8.22 o
  -4   0   2      147.07      159.08      3.07 o
  -3   0   2      230.08      234.77      2.85 o
  -2   0   2      141.97      143.78      1.90 o
  -1   0   2      149.88      146.17      2.64 o
   0   0   2      108.22       96.19      1.26 o
   1   0   2        2.43        3.88      0.94 o
   2   0   2     1256.76     1280.21     10.33 o
   3   0   2      735.89      759.60      6.46 o
   4   0   2      810.74      776.74      6.93 o
   5   0   2      267.42      296.60      4.23 o
   6   0   2      268.78      294.40      6.37 o
   7   0   2        6.01        9.56      3.67 o
   8   0   2      143.26      150.93      7.71 o
  -8   1   2      100.45       98.10      7.43 o
  -7   1   2       26.33       23.78      4.47 o
  -6   1   2      746.26      733.76     14.25 o
  -5   1   2      142.14      139.56      4.64 o
  -4   1   2     1242.06     1205.25     12.03 o
  -3   1   2      406.65      401.16      4.36 o
  -2   1   2      394.51      381.95      3.72 o
  -1   1   2     3083.25     3040.60     21.02 o
   0   1   2        2.16        1.07      0.38 o
   1   1   2     9430.41     9325.13     78.63 o
   2   1   2      782.75      763.38      6.86 o
   3   1   2     1270.81     1352.34     11.85 o
   4   1   2       70.91      145.62      4.27 o
   5   1   2       13.81       18.83      1.68 o
   6   1   2        1.09        6.55      2.74 o
   7   1   2       22.99       33.85      5.22 o
   8   1   2      226.76      226.42      8.57 o
   9   1   2       32.02       38.65      5.89 o
  -7   2   2       35.20       43.47     10.44 o
  -6   2   2      156.59      170.10      9.08 o
  -5   2   2       41.63       38.97      3.26 o
  -4   2   2      127.07      126.91      3.95 o
  -3   2   2      102.41       94.39      2.61 o
  -2   2   2     1381.96     1384.88     12.01 o
  -1   2   2     4102.47     4105.76     27.82 o
   0   2   2      113.88      155.56      3.11 o
   1   2   2     3559.42     3734.03     46.71 o
   2   2   2     1756.60     1744.99     17.08 o
   3   2   2       43.63       83.85      2.55 o
   4   2   2      596.03      672.03      6.00 o
   5   2   2       12.84       12.07      1.72 o
   6   2   2      100.62      104.71      6.49 o
   7   2   2       63.66       89.80      6.86 o
   8   2   2       37.63       45.34      5.14 o
   9   2   2      234.18      247.77     10.49 o
  -7   3   2       13.03       19.02      6.34 o
  -6   3   2        3.22       10.81      4.95 o
  -5   3   2      115.31      108.64      7.56 o
  -4   3   2       59.74       56.75      3.27 o
  -3   3   2      317.93      309.98      4.79 o
  -2   3   2      353.09      323.06      4.31 o
  -1   3   2     2483.13     2672.18     19.04 o
   0   3   2     4526.78     4621.93     31.72 o
   1   3   2      290.57      311.26      3.60 o
   2   3   2      883.69      906.79      8.29 o
   3   3   2        7.64       31.99      1.86 o
   4   3   2      354.22      382.29      5.74 o
   5   3   2       39.19       48.21      2.84 o
   6   3   2        3.63        3.95      5.30 o
   7   3   2       55.52       71.00      9.75 o
   8   3   2      108.28      114.71      8.24 o
   9   3   2       90.66      118.00     21.02 o
  -6   4   2      273.80      287.10     16.57 o
  -5   4   2      202.69      209.19     38.84 o
  -4   4   2      125.54      118.17      5.25 o
  -3   4   2      166.13      178.25      5.46 o
  -2   4   2      818.28      770.17      9.33 o
  -1   4   2      199.42      191.51      3.03 o
   0   4   2     1612.41     1760.01     13.99 o
   1   4   2       12.72       21.59      1.28 o
   2   4   2       76.18      104.27      2.61 o
   3   4   2      662.14      716.53     10.79 o
   4   4   2      890.23      936.26     11.11 o
   5   4   2      470.39      495.46      7.47 o
   6   4   2       13.12       17.32      7.80 o
   7   4   2       84.42      104.89      6.10 o
   8   4   2       40.47       47.93      6.42 o
   9   4   2      293.75      322.74     32.58 o
  -6   5   2       20.55       39.75      7.17 o
  -5   5   2      486.23      465.09     14.96 o
  -4   5   2      665.70      653.07     44.83 o
  -3   5   2       25.57       24.44      3.26 o
  -2   5   2       50.60       46.38      4.82 o
  -1   5   2       92.80       91.83      2.42 o
   0   5   2     1891.21     1994.47     16.77 o
   1   5   2        5.52       19.87      1.57 o
   2   5   2       72.39       81.20      2.71 o
   3   5   2      136.85      132.22      3.62 o
   4   5   2      452.60      479.51      7.16 o
   5   5   2       44.21       62.25      5.03 o
   6   5   2       72.96       93.82      7.28 o
   7   5   2       36.22       31.86      5.71 o
   8   5   2      201.33      226.61     21.16 o
   9   5   2       60.74       76.67      8.32 o
  -5   6   2       46.25       61.90     16.15 o
  -4   6   2        1.66        4.79      4.71 o
  -3   6   2       68.20       58.28      6.29 o
  -2   6   2      151.45      155.43      5.88 o
  -1   6   2      484.04      499.99      8.05 o
   0   6   2       10.07       31.12      2.46 o
   1   6   2      167.24      181.10      3.99 o
   2   6   2       30.94       35.44      2.13 o
   3   6   2     1238.49     1329.84     13.22 o
   4   6   2      622.55      641.07     10.37 o
   5   6   2      457.79      459.16     10.48 o
   6   6   2      401.87      439.95     10.75 o
   7   6   2      565.72      591.16     24.36 o
   8   6   2       38.79       53.53     11.83 o
   9   6   2      100.09      109.05      9.91 o
  -4   7   2      127.79      109.53     14.76 o
  -3   7   2        3.14        5.15      4.73 o
  -2   7   2        4.95        4.00      4.43 o
  -1   7   2       27.81       39.16      4.70 o
   0   7   2        4.77       18.45      3.06 o
   1   7   2      453.06      438.22      6.92 o
   2   7   2       58.25       70.50      2.83 o
   3   7   2     1181.42     1236.43     27.77 o
   4   7   2     1086.65     1086.47     17.32 o
   5   7   2      296.89      293.41     11.43 o
   6   7   2        0.96       -2.63      3.67 o
   7   7   2       43.04       40.96      8.35 o
   8   7   2      437.69      443.83     22.55 o
   9   7   2      173.78      182.30     42.04 o
  -3   8   2        1.50       10.47      5.70 o
  -2   8   2        5.22        9.43      5.47 o
  -1   8   2      324.16      342.42     12.99 o
   0   8   2       21.90       74.07      9.47 o
   1   8   2      507.41      508.65     10.67 o
   2   8   2      194.97      205.97      7.24 o
   3   8   2      137.69      163.36     10.02 o
   4   8   2        1.56        8.07      3.57 o
   5   8   2       24.60       34.16      4.65 o
   6   8   2      103.08      108.70      6.75 o
   7   8   2      159.71      180.82     18.79 o
   8   8   2      178.30      145.90     16.15 o
  -2   9   2      141.37      139.50     15.04 o
  -1   9   2       24.52       42.04     10.30 o
   0   9   2       66.04      111.46     16.01 o
   1   9   2      146.96      152.23      8.08 o
   2   9   2       70.67       67.32      5.09 o
   3   9   2       52.31       61.16      5.31 o
   4   9   2       61.92       76.76      5.95 o
   5   9   2       59.78       58.24      6.88 o
   6   9   2      149.02      133.16      7.56 o
   7   9   2        8.44        5.20      7.50 o
   8   9   2       19.78       14.63     11.42 o
   0  10   2      118.11      108.04     14.20 o
   1  10   2      121.84      125.90      7.97 o
   2  10   2      357.58      371.39     17.68 o
   3  10   2       56.03       67.74      5.70 o
   4  10   2       68.73       73.74      6.17 o
   5  10   2       31.05       28.99      5.34 o
   6  10   2       20.02       25.26      5.46 o
   7  10   2       70.59       64.76      6.88 o
   2  11   2       95.83      122.79      9.75 o
   3  11   2       17.80       22.52      6.32 o
   4  11   2       30.77       44.72      9.82 o
   5  11   2        4.41       10.75      5.81 o
   6  11   2       63.17       91.34      8.63 o
  -4 -11   3        2.11        9.31      5.27 o
  -6 -10   3       68.26       65.60      6.82 o
  -5 -10   3        0.59       -0.57      4.79 o
  -4 -10   3      263.06      276.51      9.66 o
  -3 -10   3      102.17       84.60      9.77 o
  -2 -10   3        3.37        5.57      9.75 o
  -1 -10   3       25.52       37.87     10.58 o
   0 -10   3       80.52       60.88      8.47 o
  -7  -9   3      118.18       99.88      7.50 o
  -6  -9   3        1.62       -0.58      4.73 o
  -5  -9   3      242.28      242.09      9.34 o
  -4  -9   3      389.87      372.51     16.53 o
  -3  -9   3       60.17       76.41      5.41 o
  -2  -9   3        5.19       11.81      3.54 o
  -1  -9   3       34.02       36.25      6.58 o
   0  -9   3      151.43      154.11     20.88 o
   1  -9   3       87.88       89.59     10.86 o
   2  -9   3       11.53       12.72      6.40 o
  -8  -8   3       40.87       29.82      6.14 o
  -7  -8   3       52.23       50.96      6.02 o
  -6  -8   3       51.71       50.46      5.57 o
  -5  -8   3      510.20      488.66     11.75 o
  -4  -8   3      220.84      211.58      7.98 o
  -3  -8   3       35.06       35.22      4.18 o
  -2  -8   3       69.09       64.59      3.67 o
  -1  -8   3       18.80       16.64      4.67 o
   0  -8   3      138.90      140.87      9.14 o
   1  -8   3       15.38       21.74     10.58 o
   2  -8   3       48.75       43.30      6.79 o
   3  -8   3       26.92       27.77      6.50 o
  -8  -7   3      147.66      153.11      9.85 o
  -7  -7   3      177.17      162.84      8.06 o
  -6  -7   3      227.47      208.81      8.51 o
  -5  -7   3      452.25      457.06     11.01 o
  -4  -7   3        9.87        4.72      3.13 o
  -3  -7   3       12.92       10.99      2.30 o
  -2  -7   3       15.94       15.11      2.27 o
  -1  -7   3      112.35      106.52      3.76 o
   0  -7   3        5.02        2.03      2.38 o
   1  -7   3      444.84      439.13     13.17 o
   2  -7   3      147.35      149.13     11.56 o
   3  -7   3       56.77       48.59      6.58 o
   4  -7   3       80.04       84.93     14.90 o
  -8  -6   3       70.14       58.90      6.34 o
  -7  -6   3       45.94       49.91      5.86 o
  -6  -6   3      114.81      112.95      6.30 o
  -5  -6   3      516.59      495.71     11.21 o
  -4  -6   3      107.11      102.41      4.72 o
  -3  -6   3       57.51       48.15      2.60 o
  -2  -6   3      236.56      251.17      4.26 o
  -1  -6   3      599.01      581.46      7.67 o
   0  -6   3      782.60      741.55     10.51 o
   1  -6   3      472.60      455.13      8.87 o
   2  -6   3       31.93       41.44      5.15 o
   3  -6   3      369.89      363.53     11.99 o
   4  -6   3      489.26      471.61     14.36 o
   5  -6   3       20.11       39.35      8.07 o
  -9  -5   3       56.11       43.44     10.58 o
  -8  -5   3       17.64       24.96      6.66 o
  -7  -5   3        0.52        1.55      4.25 o
  -6  -5   3      273.89      257.13      8.52 o
  -5  -5   3      778.94      739.09     13.65 o
  -4  -5   3      786.81      797.05     10.83 o
  -3  -5   3       84.44       88.87      3.18 o
  -2  -5   3      466.11      440.75      5.74 o
  -1  -5   3      501.39      475.67      5.47 o
   0  -5   3       75.74       65.70      2.48 o
   1  -5   3      407.95      392.89      6.71 o
   2  -5   3      192.89      205.06      5.77 o
   3  -5   3      144.60      131.69     14.06 o
   4  -5   3      158.20      152.12      8.35 o
   5  -5   3       62.19       66.49      8.21 o
   6  -5   3        4.86       10.92      5.61 o
  -9  -4   3       49.11       52.23     10.44 o
  -8  -4   3       26.46       29.74      5.37 o
  -7  -4   3       12.66        7.31      3.58 o
  -6  -4   3       99.02      107.23      5.14 o
  -5  -4   3      162.72      135.81      5.13 o
  -4  -4   3      411.09      394.68      6.01 o
  -3  -4   3      188.20      162.00      3.75 o
  -2  -4   3     1679.74     1780.95     17.32 o
  -1  -4   3     1631.21     1586.48     14.24 o
   0  -4   3     4482.08     4427.67     34.92 o
   1  -4   3     1359.71     1291.74     12.19 o
   2  -4   3       77.67       92.23      2.89 o
   3  -4   3       77.71       84.35      3.96 o
   4  -4   3       17.27       21.04      4.00 o
   5  -4   3      123.69      116.69      7.67 o
   6  -4   3       23.91       32.05     12.25 o
   7  -4   3        7.71       30.35      9.47 o
  -9  -3   3        8.08        2.13      4.70 o
  -8  -3   3        0.52        5.53      5.14 o
  -7  -3   3        0.79        3.80      3.60 o
  -6  -3   3       77.93       78.60      4.56 o
  -5  -3   3      164.86      159.49      5.57 o
  -4  -3   3      513.72      501.08      6.20 o
  -3  -3   3     1552.52     1623.68     14.49 o
  -2  -3   3     1033.70     1002.27     10.18 o
  -1  -3   3     2963.67     3059.36     25.43 o
   0  -3   3       15.19       16.67      1.13 o
   1  -3   3       82.93       75.43      1.96 o
   2  -3   3      367.95      358.55      4.52 o
   3  -3   3      147.21      125.17      3.09 o
   4  -3   3      439.50      413.51      7.87 o
   5  -3   3      106.48      114.65      7.17 o
   6  -3   3       22.95       33.18      5.41 o
   7  -3   3       36.78       43.36      7.38 o
  -8  -2   3       16.79       13.08      4.46 o
  -7  -2   3        0.72        5.41      4.35 o
  -6  -2   3       59.45       50.73      4.61 o
  -5  -2   3      456.06      446.55      8.38 o
  -4  -2   3      224.64      204.81      3.59 o
  -3  -2   3     1350.45     1406.49     12.69 o
  -2  -2   3      143.40      185.66      2.94 o
  -1  -2   3       48.41       58.38      1.83 o
   0  -2   3      574.28      532.78      5.64 o
   1  -2   3     2315.24     2345.25     18.57 o
   2  -2   3      934.27      887.16      7.36 o
   3  -2   3      197.33      185.50      3.09 o
   4  -2   3      611.63      608.71      6.97 o
   5  -2   3       44.69       46.87      3.74 o
   6  -2   3       18.58       18.08      3.78 o
   7  -2   3      126.75      137.60      7.33 o
   8  -2   3       85.58       93.83     12.25 o
  -8  -1   3       31.44       29.47      5.50 o
  -7  -1   3      269.34      273.11      8.75 o
  -6  -1   3      113.36      122.86      5.18 o
  -5  -1   3     1331.26     1330.23     17.17 o
  -4  -1   3       43.74       39.08      2.00 o
  -3  -1   3      188.02      227.14      3.37 o
  -2  -1   3      336.81      308.43      3.54 o
  -1  -1   3      286.39      277.60      3.78 o
   0  -1   3     1492.67     1505.01     13.75 o
   1  -1   3     2569.06     2545.89     18.55 o
   2  -1   3       10.11       10.60      0.64 o
   3  -1   3      128.65      130.54      1.95 o
   4  -1   3     2579.50     2646.30     24.28 o
   5  -1   3      919.39      898.67     10.51 o
   6  -1   3        3.47        5.95      2.86 o
   7  -1   3      105.19      118.71      6.67 o
   8  -1   3       92.55      107.22      7.28 o
  -8   0   3       46.30       49.10      5.83 o
  -7   0   3      133.06      139.25     11.88 o
  -6   0   3        6.04        2.01      2.97 o
  -5   0   3     2338.35     2383.88     30.51 o
  -4   0   3      536.79      571.42      5.96 o
  -3   0   3      148.87      156.26      2.31 o
  -2   0   3        0.93        3.13      0.73 o
  -1   0   3      538.19      480.61      4.21 o
   0   0   3     1147.22     1084.54      9.70 o
   1   0   3      579.89      560.47      9.64 o
   2   0   3        1.85        6.08      1.43 o
   3   0   3     1523.51     1552.46     12.70 o
   4   0   3     1349.51     1398.55     11.15 o
   5   0   3       85.45       86.42      4.60 o
   6   0   3      302.41      300.23      6.32 o
   7   0   3        8.34       11.96      3.74 o
   8   0   3       41.06       52.90      5.62 o
  -8   1   3      147.04      148.80      8.79 o
  -7   1   3       62.94       68.77      6.00 o
  -6   1   3      411.88      412.61     10.32 o
  -5   1   3       45.79       41.27      3.64 o
  -4   1   3      326.54      317.19      5.03 o
  -3   1   3      413.83      463.67      4.68 o
  -2   1   3      198.83      187.07      2.47 o
  -1   1   3      122.88      108.89      1.47 o
   0   1   3       45.04       44.66      0.91 o
   1   1   3       21.82       22.00      0.86 o
   2   1   3     3678.49     3707.73     27.91 o
   3   1   3     4341.98     4572.97     37.16 o
   4   1   3      222.14      232.45      3.79 o
   5   1   3      284.80      296.73      4.53 o
   6   1   3      356.86      342.82      8.52 o
   7   1   3      195.06      195.83      7.23 o
   8   1   3      236.66      249.10      8.72 o
   9   1   3       66.56       79.66      7.62 o
  -7   2   3      111.37      117.34      9.23 o
  -6   2   3      744.70      738.36     26.03 o
  -5   2   3      562.44      531.67     10.19 o
  -4   2   3       17.66       11.34      2.19 o
  -3   2   3        1.12        2.00      1.11 o
  -2   2   3      202.22      200.06      2.69 o
  -1   2   3     1772.65     1746.80     12.07 o
   0   2   3      502.05      496.38      4.43 o
   1   2   3        1.20        3.72      0.73 o
   2   2   3      509.82      527.59      5.56 o
   3   2   3     1115.82     1156.42     12.14 o
   4   2   3      440.12      421.70      4.97 o
   5   2   3       12.22       18.04      1.77 o
   6   2   3        3.87        8.38      3.53 o
   7   2   3      473.39      491.46     14.76 o
   8   2   3      294.63      312.19      9.45 o
   9   2   3       47.95       49.71      5.94 o
  -7   3   3        0.58       13.67      5.95 o
  -6   3   3      434.61      440.53     16.98 o
  -5   3   3       25.27       28.74      4.99 o
  -4   3   3       39.23       36.75      2.96 o
  -3   3   3       97.37      100.69      3.43 o
  -2   3   3     1048.00     1058.44     10.01 o
  -1   3   3     3116.83     3066.38     21.72 o
   0   3   3     1146.02     1115.17      8.63 o
   1   3   3        7.22        6.35      0.90 o
   2   3   3      269.13      230.44      3.07 o
   3   3   3      740.99      783.80      9.17 o
   4   3   3       40.31       74.51      2.76 o
   5   3   3       94.68      104.25      3.91 o
   6   3   3       59.78       67.97      4.78 o
   7   3   3      132.49      139.85      8.81 o
   8   3   3      256.30      264.81     12.25 o
   9   3   3        1.44       10.30      5.71 o
  -6   4   3        0.92        8.56      5.42 o
  -5   4   3        9.47       17.47      4.88 o
  -4   4   3      198.78      174.06      6.05 o
  -3   4   3      617.90      609.28      9.39 o
  -2   4   3      983.56      924.64     10.77 o
  -1   4   3      478.59      444.70      4.80 o
   0   4   3      278.09      257.22      3.25 o
   1   4   3     1502.42     1539.63     12.99 o
   2   4   3       18.01        9.27      1.22 o
   3   4   3       53.29       83.35      4.82 o
   4   4   3      166.90      223.78      4.95 o
   5   4   3      200.28      210.12      5.38 o
   6   4   3      311.26      290.44     10.63 o
   7   4   3       10.30       12.95     10.72 o
   8   4   3      214.58      248.06     11.87 o
   9   4   3      349.12      371.25     25.34 o
  -6   5   3       41.29       43.17      7.33 o
  -5   5   3       29.06       38.90      6.34 o
  -4   5   3       10.30       10.81      4.71 o
  -3   5   3      165.64      131.42      5.36 o
  -2   5   3      215.79      216.56      6.11 o
  -1   5   3     1278.52     1328.47     13.32 o
   0   5   3     1553.16     1514.17     14.19 o
   1   5   3      826.06      810.83      7.57 o
   2   5   3     1369.37     1441.59     14.27 o
   3   5   3       31.87       79.85      2.66 o
   4   5   3      196.98      226.96      6.82 o
   5   5   3       11.91        7.99      5.40 o
   6   5   3      694.47      737.52     18.10 o
   7   5   3      100.61       99.07      7.87 o
   8   5   3       12.02       11.28      7.10 o
   9   5   3        0.79       11.69     11.14 o
  -5   6   3       10.59       11.87      5.89 o
  -4   6   3       28.23       30.18     12.53 o
  -3   6   3      303.99      270.87     10.82 o
  -2   6   3      297.55      275.50      7.40 o
  -1   6   3      142.11      157.29      4.71 o
   0   6   3       41.69       37.04      2.05 o
   1   6   3        1.57        8.37      1.41 o
   2   6   3      135.15      144.98      3.66 o
   3   6   3      315.53      313.13      5.48 o
   4   6   3      962.33     1004.10     16.31 o
   5   6   3      592.02      633.61     12.53 o
   6   6   3      127.80      159.43      9.55 o
   7   6   3      325.10      362.13     13.39 o
   8   6   3        2.60        7.81      9.05 o
   9   6   3      133.50      186.38     40.37 o
  -4   7   3      157.83      162.94     10.72 o
  -3   7   3        6.47       10.42      5.21 o
  -2   7   3       58.05       41.65      6.09 o
  -1   7   3       35.46       34.36      4.57 o
   0   7   3      508.71      529.80      9.46 o
   1   7   3      375.24      371.46      5.96 o
   2   7   3      175.40      173.37      4.66 o
   3   7   3      804.99      833.89     19.81 o
   4   7   3      692.37      704.03     13.38 o
   5   7   3       10.72       13.89      5.19 o
   6   7   3        2.68        2.21      5.31 o
   7   7   3       66.83       84.50      8.37 o
   8   7   3      282.03      257.28     18.38 o
   9   7   3      117.53      124.54     18.66 o
  -3   8   3        8.79        3.62      8.35 o
  -2   8   3        9.83       10.86      7.80 o
  -1   8   3       64.84       57.08     10.02 o
   0   8   3       55.25       79.17      5.82 o
   1   8   3      318.61      319.12      8.47 o
   2   8   3        3.06        3.01      3.15 o
   3   8   3      412.12      424.68     10.23 o
   4   8   3      118.84      150.69      7.04 o
   5   8   3      438.80      445.07     11.97 o
   6   8   3      273.71      285.89      9.51 o
   7   8   3      145.66      144.12     10.43 o
   8   8   3       94.92      117.58     10.52 o
   9   8   3       37.17       41.77     11.42 o
  -2   9   3       48.28       77.41     12.81 o
  -1   9   3       10.19       10.02      8.91 o
   0   9   3        0.71        4.28      4.12 o
   1   9   3        5.12       12.11      6.13 o
   2   9   3       32.00       37.17      4.53 o
   3   9   3      730.13      750.41     23.76 o
   4   9   3      180.86      205.27      8.28 o
   5   9   3       35.43       43.82      5.22 o
   6   9   3       65.21       57.47      5.92 o
   7   9   3        3.11        5.79     11.42 o
   8   9   3      145.60      136.99     16.98 o
   0  10   3        8.05       25.34     10.58 o
   1  10   3      117.79      119.20     16.71 o
   2  10   3      347.78      379.18     12.70 o
   3  10   3       70.15       77.33      5.86 o
   4  10   3       41.31       54.33      9.46 o
   5  10   3       22.32       28.46     11.17 o
   6  10   3       27.10       48.49     10.05 o
   7  10   3      173.03      174.79     12.42 o
   2  11   3       70.25       59.31      8.35 o
   3  11   3       38.68       35.52      6.66 o
   4  11   3        2.36        7.07      5.55 o
   5  11   3        5.56       13.74      5.82 o
   6  11   3       13.49       14.19      6.29 o
  -6 -10   4       77.45       72.87      6.96 o
  -5 -10   4       75.66       76.41      6.54 o
  -4 -10   4      116.69      124.86      7.46 o
  -3 -10   4      150.59      142.38      8.05 o
  -2 -10   4      276.63      230.55     18.10 o
  -1 -10   4       52.27       58.19     11.97 o
   0 -10   4      238.38      215.16     12.70 o
  -7  -9   4        0.92       -5.09      5.09 o
  -6  -9   4        8.20        1.69      4.78 o
  -5  -9   4       61.98       44.67      5.53 o
  -4  -9   4      172.60      166.06      7.73 o
  -3  -9   4        0.59        0.84      3.61 o
  -2  -9   4      413.91      404.39     11.63 o
  -1  -9   4      149.01      158.13     10.04 o
   0  -9   4      165.71      177.03     10.61 o
   1  -9   4       30.55       35.02      7.09 o
   2  -9   4        8.04       10.02      8.91 o
  -8  -8   4        1.70       -1.29     16.01 o
  -7  -8   4        6.26        1.33      4.87 o
  -6  -8   4      283.35      262.68      9.55 o
  -5  -8   4       42.95       39.78      4.89 o
  -4  -8   4      252.39      232.93      8.19 o
  -3  -8   4      173.22      157.02      6.01 o
  -2  -8   4        0.71       -1.57      2.38 o
  -1  -8   4        0.70        2.39      3.74 o
   0  -8   4       54.81       54.46      6.82 o
   1  -8   4      301.50      302.49     12.19 o
   2  -8   4      163.87      163.51     10.13 o
   3  -8   4       26.34       35.99      6.99 o
  -8  -7   4      467.26      481.45     15.92 o
  -7  -7   4      221.75      210.74      9.25 o
  -6  -7   4      112.76       92.46      6.27 o
  -5  -7   4        2.15        0.72      3.68 o
  -4  -7   4      231.81      233.22      7.11 o
  -3  -7   4        4.64        7.38      2.31 o
  -2  -7   4       61.53       59.02      3.05 o
  -1  -7   4      218.69      233.71      6.16 o
   0  -7   4      174.72      171.14      6.24 o
   1  -7   4       46.58       52.02      6.07 o
   2  -7   4       50.30       51.63      6.30 o
   3  -7   4       87.07       79.53      7.58 o
   4  -7   4      300.81      285.25     25.90 o
  -8  -6   4       58.41       44.68      6.13 o
  -7  -6   4      131.57      152.99      7.74 o
  -6  -6   4      274.32      260.66      9.00 o
  -5  -6   4     1387.59     1282.45     20.41 o
  -4  -6   4        1.45        0.34      2.65 o
  -3  -6   4      153.93      151.34      4.42 o
  -2  -6   4        0.81        1.12      1.74 o
  -1  -6   4      253.03      263.02      4.92 o
   0  -6   4        7.37        4.89      2.14 o
   1  -6   4      203.62      220.62      6.27 o
   2  -6   4      115.16      110.89      7.17 o
   3  -6   4      203.23      185.90      9.15 o
   4  -6   4      543.89      514.19     24.22 o
   5  -6   4        0.80        6.18      5.21 o
  -8  -5   4       42.51       31.87      5.73 o
  -7  -5   4       79.74       73.95      5.96 o
  -6  -5   4      132.06      118.85      6.20 o
  -5  -5   4      566.84      551.00     11.43 o
  -4  -5   4      512.23      495.79      7.30 o
  -3  -5   4        3.51       -0.10      1.70 o
  -2  -5   4       22.86       35.32      2.29 o
  -1  -5   4      194.22      188.66      3.54 o
   0  -5   4     1080.49     1050.25     11.62 o
   1  -5   4     1713.76     1645.52     18.56 o
   2  -5   4       38.38       32.58      3.07 o
   3  -5   4        1.89        0.69      3.44 o
   4  -5   4       89.38       99.81      7.25 o
   5  -5   4      118.60      108.97      8.04 o
   6  -5   4       20.02       30.20      6.20 o
  -8  -4   4       58.68       51.51      5.92 o
  -7  -4   4       98.47       95.21      7.15 o
  -6  -4   4       14.42       21.75      3.44 o
  -5  -4   4      146.43      132.92      5.68 o
  -4  -4   4       76.63       80.98      3.09 o
  -3  -4   4       33.38       38.84      2.17 o
  -2  -4   4     1353.74     1374.57     13.91 o
  -1  -4   4     1561.25     1485.49     13.51 o
   0  -4   4      454.33      445.36      5.18 o
   1  -4   4       19.54       21.70      1.67 o
   2  -4   4       55.51       62.70      2.51 o
   3  -4   4      445.18      436.29      8.13 o
   4  -4   4      299.41      271.58      9.31 o
   5  -4   4       30.09       31.66      5.85 o
   6  -4   4      237.27      226.99     10.32 o
   7  -4   4       36.50       58.19     10.58 o
  -8  -3   4        2.07       -2.76      4.94 o
  -7  -3   4        3.37        3.58      3.98 o
  -6  -3   4      315.67      279.53      7.59 o
  -5  -3   4      198.05      195.03      6.59 o
  -4  -3   4      429.49      441.12      5.87 o
  -3  -3   4      355.98      344.58      4.79 o
  -2  -3   4     3406.86     3490.40     33.87 o
  -1  -3   4     1175.21     1179.98     10.76 o
   0  -3   4       36.12       53.08      1.82 o
   1  -3   4      107.28       99.63      2.17 o
   2  -3   4      809.94      825.13      8.15 o
   3  -3   4      120.09      113.13      2.89 o
   4  -3   4        3.80        6.23      2.12 o
   5  -3   4       16.08       18.96      4.03 o
   6  -3   4       83.50       75.64     11.69 o
   7  -3   4        0.50        2.43      5.11 o
  -8  -2   4        5.17       -3.91      3.91 o
  -7  -2   4        7.98        1.49      3.29 o
  -6  -2   4      177.00      193.64      7.70 o
  -5  -2   4      161.75      165.20      5.81 o
  -4  -2   4       53.37       35.10      1.92 o
  -3  -2   4      154.99      124.66      3.39 o
  -2  -2   4     1943.49     2120.38     19.08 o
  -1  -2   4     2188.43     2223.39     18.61 o
   0  -2   4     2960.56     2881.10     25.89 o
   1  -2   4      160.45      144.94      2.18 o
   2  -2   4        4.37       12.31      0.94 o
   3  -2   4      965.84      968.13     11.77 o
   4  -2   4        1.02        3.04      1.24 o
   5  -2   4       88.27       92.92      4.61 o
   6  -2   4        1.20        2.99      3.14 o
   7  -2   4      370.12      360.09     10.19 o
   8  -2   4      107.39      110.82     12.53 o
  -8  -1   4        5.09        7.15      4.30 o
  -7  -1   4       61.73       66.38      5.55 o
  -6  -1   4      145.09      140.25      5.45 o
  -5  -1   4       57.94       66.72      4.60 o
  -4  -1   4      934.58      980.93     10.11 o
  -3  -1   4      417.87      426.75      4.64 o
  -2  -1   4     1523.51     1509.46     12.38 o
  -1  -1   4     3279.63     3232.95     25.97 o
   0  -1   4     4765.26     4717.37     38.66 o
   1  -1   4     1546.70     1482.40     20.84 o
   2  -1   4      231.42      215.65      2.44 o
   3  -1   4      716.17      642.68      5.34 o
   4  -1   4      569.91      547.11      6.57 o
   5  -1   4      261.00      254.26      4.66 o
   6  -1   4       27.37       26.80      3.53 o
   7  -1   4        2.18       -0.39      3.41 o
   8  -1   4       40.34       45.95      5.57 o
  -8   0   4       34.08       38.38      5.51 o
  -7   0   4       11.70       12.29      4.04 o
  -6   0   4       30.02       31.32      3.59 o
  -5   0   4      100.42      100.06      4.54 o
  -4   0   4      104.29      101.04      2.76 o
  -3   0   4      726.91      761.65      6.34 o
  -2   0   4       65.36      106.30      1.95 o
  -1   0   4      328.53      327.83      3.13 o
   0   0   4       25.51       28.28      1.13 o
   1   0   4     7831.34     7831.25    110.96 o
   2   0   4      807.64      784.90     12.22 o
   3   0   4     1179.10     1085.62     12.72 o
   4   0   4     1562.79     1529.11     12.74 o
   5   0   4      450.47      474.07      5.33 o
   6   0   4      146.57      161.35      4.75 o
   7   0   4       92.70       89.97      5.80 o
   8   0   4        1.05        4.76      4.07 o
   9   0   4        4.81        0.56      8.07 o
  -8   1   4      123.23      111.38     14.76 o
  -7   1   4      341.00      362.47     15.15 o
  -6   1   4      372.91      375.03     10.04 o
  -5   1   4       89.70       80.80      3.66 o
  -4   1   4      271.04      266.89      6.52 o
  -3   1   4      368.19      375.79      3.97 o
  -2   1   4      243.44      267.69      3.02 o
  -1   1   4      837.07      861.50      6.07 o
   0   1   4      222.13      190.94      1.82 o
   1   1   4      113.78       92.94      2.82 o
   2   1   4     2298.02     2356.20     26.36 o
   3   1   4      272.54      265.05      3.45 o
   4   1   4     2384.65     2479.45     22.16 o
   5   1   4       53.52       53.38      1.89 o
   6   1   4       94.26       98.94      4.13 o
   7   1   4      259.19      261.44      7.97 o
   8   1   4      192.63      200.07      7.90 o
   9   1   4      217.82      239.84      9.37 o
  -7   2   4      197.48      199.96     11.02 o
  -6   2   4      293.87      307.64     24.22 o
  -5   2   4     1813.96     1719.86     23.32 o
  -4   2   4      102.29      100.67      3.98 o
  -3   2   4       75.28       77.69      2.19 o
  -2   2   4       96.89       76.67      1.84 o
  -1   2   4     3753.39     3896.47     24.67 o
   0   2   4       44.35       47.89      1.19 o
   1   2   4       63.20       62.30      2.35 o
   2   2   4      455.23      415.23      4.26 o
   3   2   4      921.32      921.81      8.99 o
   4   2   4      937.82     1026.55     10.20 o
   5   2   4        1.74        2.70      1.40 o
   6   2   4      177.68      154.27      7.14 o
   7   2   4      374.92      401.24     11.73 o
   8   2   4       60.09       67.41      5.54 o
   9   2   4       31.23       29.73      5.19 o
  -7   3   4       48.57       41.64     16.98 o
  -6   3   4       57.36       52.31      6.89 o
  -5   3   4       55.87       59.47      8.21 o
  -4   3   4      132.95      126.36      4.48 o
  -3   3   4        3.23        1.70      1.75 o
  -2   3   4      841.94      817.49      8.42 o
  -1   3   4       38.99       35.44      1.31 o
   0   3   4      270.37      276.02      4.09 o
   1   3   4       15.61       12.97      1.01 o
   2   3   4      167.83      161.63      2.63 o
   3   3   4     1432.96     1458.45     13.68 o
   4   3   4      244.48      244.93      4.33 o
   5   3   4      466.56      494.29      7.91 o
   6   3   4      281.36      258.26      7.49 o
   7   3   4        5.06       11.81      3.37 o
   8   3   4      372.67      397.21     12.61 o
   9   3   4      109.45      127.45     15.45 o
  -6   4   4       71.69       63.69     11.42 o
  -5   4   4      230.46      230.87     10.54 o
  -4   4   4      292.01      276.79      7.45 o
  -3   4   4       43.69       39.52      3.01 o
  -2   4   4      383.77      316.75      5.06 o
  -1   4   4      677.27      627.94      6.18 o
   0   4   4      961.81      927.93      7.82 o
   1   4   4      515.33      490.00      5.00 o
   2   4   4       11.66       15.74      1.11 o
   3   4   4     1801.59     1912.66     17.89 o
   4   4   4       10.24        4.03      2.80 o
   5   4   4       46.81       51.94      3.62 o
   6   4   4       23.67       29.75      4.91 o
   7   4   4      346.39      384.56     14.06 o
   8   4   4      473.36      495.74     28.54 o
   9   4   4       86.20       91.33     12.25 o
  -5   5   4       83.66       88.70      8.17 o
  -4   5   4       30.16       31.22      5.50 o
  -3   5   4      165.10      153.55      5.89 o
  -2   5   4      689.74      721.68     11.83 o
  -1   5   4     1080.24     1026.02      9.89 o
   0   5   4      256.18      250.37      3.71 o
   1   5   4      229.02      235.86      3.76 o
   2   5   4       92.15      117.45      2.67 o
   3   5   4       22.13       21.64      1.45 o
   4   5   4       51.75       76.88      3.20 o
   5   5   4      164.25      151.28     31.88 o
   6   5   4     1397.92     1553.70     42.88 o
   7   5   4      136.90      156.77     18.52 o
   8   5   4       41.70       42.84      6.79 o
   9   5   4        2.98       11.55     18.38 o
  -5   6   4        1.23        8.62      6.26 o
  -4   6   4      176.00      176.42     10.72 o
  -3   6   4      644.14      610.75     17.12 o
  -2   6   4      731.83      670.41     12.01 o
  -1   6   4      324.43      300.28      6.21 o
   0   6   4       17.89       21.82      1.71 o
   1   6   4        1.22        2.47      1.30 o
   2   6   4      205.79      210.96      3.96 o
   3   6   4      269.98      293.02      5.62 o
   4   6   4      140.99      164.22      6.84 o
   5   6   4       55.52       64.96      4.65 o
   6   6   4      589.36      578.60     23.11 o
   7   6   4      351.24      370.37     13.92 o
   8   6   4      106.24      115.23      9.88 o
   9   6   4       73.73       99.63     14.90 o
  -4   7   4       22.04       40.10      9.75 o
  -3   7   4      167.98      130.08      9.14 o
  -2   7   4      144.89      144.78      8.96 o
  -1   7   4      405.36      413.41      9.54 o
   0   7   4      616.33      603.23      9.54 o
   1   7   4       50.13       46.92      3.06 o
   2   7   4      637.84      631.46     10.78 o
   3   7   4      197.33      216.67      6.65 o
   4   7   4      304.36      347.09     11.06 o
   5   7   4        0.75        5.17      4.10 o
   6   7   4       54.86       54.22      6.88 o
   7   7   4      123.28      134.96      9.84 o
   8   7   4       57.75       73.26      8.07 o
   9   7   4        4.48       -0.90      6.40 o
  -3   8   4       32.99       13.37      8.91 o
  -2   8   4       20.28       18.93      8.07 o
  -1   8   4       32.05       32.02      8.91 o
   0   8   4        1.68        7.24      4.01 o
   1   8   4      134.54      142.38      7.70 o
   2   8   4       77.64       86.56      5.78 o
   3   8   4       52.09       60.69      7.81 o
   4   8   4      330.48      363.42      9.86 o
   5   8   4      539.44      537.22     12.28 o
   6   8   4      236.06      240.87     11.90 o
   7   8   4       40.64       48.55      7.73 o
   8   8   4        5.75       13.68      7.94 o
   9   8   4       10.11       25.62     10.86 o
  -2   9   4       27.74       29.79     10.30 o
  -1   9   4        1.65        3.62      8.07 o
   0   9   4        0.51        1.19      4.05 o
   1   9   4       15.57       18.06      4.84 o
   2   9   4      187.11      185.27      7.54 o
   3   9   4      338.80      384.23     10.34 o
   4   9   4      373.01      389.30     10.60 o
   5   9   4        1.44       -1.43      4.54 o
   6   9   4      183.91      186.00      8.59 o
   7   9   4       66.80       68.06      8.72 o
   8   9   4       24.84       44.45      8.36 o
   0  10   4        0.53        3.90      9.47 o
   1  10   4        1.13        3.59      4.80 o
   2  10   4       87.10      100.68      7.78 o
   3  10   4      175.76      176.29      9.20 o
   4  10   4       84.39       92.87      6.62 o
   5  10   4        8.83       17.82      8.01 o
   6  10   4      149.48      158.42     10.96 o
   7  10   4      152.19      156.49     11.81 o
   2  11   4       24.77       15.59      6.68 o
   3  11   4      306.59      316.51     12.96 o
   4  11   4       11.67        8.96      4.79 o
   5  11   4       13.08       23.25      6.15 o
   6  11   4        7.50       11.78     14.62 o
  -5 -10   5       64.93       60.79      6.14 o
  -4 -10   5       64.86       65.19      5.81 o
  -3 -10   5       32.16       29.66      7.73 o
  -2 -10   5       44.86       44.55     11.97 o
  -1 -10   5      234.55      221.22     12.60 o
   0 -10   5      250.94      230.89     13.23 o
  -7  -9   5        3.49        0.88      7.47 o
  -6  -9   5       11.35       15.78      5.13 o
  -5  -9   5      104.30      102.78      6.72 o
  -4  -9   5       81.24       84.22      5.97 o
  -3  -9   5       10.51       13.99      4.15 o
  -2  -9   5      289.44      272.40     10.01 o
  -1  -9   5      171.79      177.48     10.73 o
   0  -9   5        2.37       12.12      5.87 o
   1  -9   5       29.17       27.66      6.77 o
   2  -9   5        8.58       23.67      9.47 o
  -7  -8   5       28.16       29.57      5.64 o
  -6  -8   5      181.22      169.19      8.34 o
  -5  -8   5       63.77       57.64      5.51 o
  -4  -8   5      105.57      126.19      6.62 o
  -3  -8   5      197.88      195.04      7.31 o
  -2  -8   5       88.47      102.53      6.48 o
  -1  -8   5       58.93       61.46      5.45 o
   0  -8   5      194.58      200.61     11.28 o
   1  -8   5      661.15      628.47     17.30 o
   2  -8   5        1.70       10.32      5.50 o
   3  -8   5       27.89       41.56      9.05 o
  -8  -7   5       33.16       21.67      6.00 o
  -7  -7   5       28.49       22.00      5.39 o
  -6  -7   5      124.30      111.70      6.63 o
  -5  -7   5       55.14       43.72      4.76 o
  -4  -7   5       38.35       40.54      3.93 o
  -3  -7   5        0.64       -0.47      2.15 o
  -2  -7   5     1049.86      995.46     11.92 o
  -1  -7   5      300.12      293.60      6.84 o
   0  -7   5       39.49       39.81      4.99 o
   1  -7   5      133.13      123.19     14.76 o
   2  -7   5      205.40      205.17      9.73 o
   3  -7   5      263.41      264.80     11.32 o
   4  -7   5       75.31       73.95      7.88 o
  -8  -6   5        9.71       -7.95      9.09 o
  -7  -6   5       51.55       50.66      5.77 o
  -6  -6   5      246.66      214.92      8.39 o
  -5  -6   5      753.60      713.18     13.72 o
  -4  -6   5        3.52        3.64      2.35 o
  -3  -6   5      267.05      277.12      5.63 o
  -2  -6   5       68.98       70.38      3.06 o
  -1  -6   5       17.60        9.36      2.40 o
   0  -6   5      279.41      256.58      5.91 o
   1  -6   5      199.47      191.76      8.49 o
   2  -6   5      341.23      348.71     11.20 o
   3  -6   5      284.46      280.17     10.72 o
   4  -6   5       71.45       82.60      7.41 o
   5  -6   5       32.37       34.05      6.46 o
  -8  -5   5      426.54      458.34     12.84 o
  -7  -5   5       97.32       82.26      6.24 o
  -6  -5   5       75.17       68.83      5.25 o
  -5  -5   5       10.23        7.99      3.52 o
  -4  -5   5      429.29      408.14      6.68 o
  -3  -5   5      439.35      391.19      6.27 o
  -2  -5   5      460.04      460.34      6.01 o
  -1  -5   5      248.71      235.61      5.17 o
   0  -5   5     1346.11     1317.09     14.03 o
   1  -5   5       95.17       94.43      3.58 o
   2  -5   5      124.95      115.77      4.65 o
   3  -5   5      177.06      153.53      8.35 o
   4  -5   5      199.10      193.12     16.01 o
   5  -5   5      296.22      285.15     16.98 o
   6  -5   5       58.10       56.97      7.18 o
  -8  -4   5      300.18      344.92     11.21 o
  -7  -4   5      398.18      395.81     14.87 o
  -6  -4   5      239.87      243.72      7.21 o
  -5  -4   5      238.55      231.58      6.55 o
  -4  -4   5        2.10       -0.24      1.72 o
  -3  -4   5      682.57      648.39      8.73 o
  -2  -4   5       67.74       63.30      2.26 o
  -1  -4   5      373.71      388.04      4.93 o
   0  -4   5      292.21      311.88      4.56 o
   1  -4   5        8.67       13.73      1.50 o
   2  -4   5      115.19      106.51      3.28 o
   3  -4   5      132.88      127.43      4.58 o
   4  -4   5      483.82      471.60     12.67 o
   5  -4   5        7.01       16.07      4.23 o
   6  -4   5       93.79       95.62     11.28 o
   7  -4   5      152.06      165.39     14.20 o
  -8  -3   5       23.69       20.22      4.83 o
  -7  -3   5       36.16       30.91      4.54 o
  -6  -3   5      443.30      406.08      8.90 o
  -5  -3   5      165.86      178.12      6.35 o
  -4  -3   5      218.75      205.78      4.15 o
  -3  -3   5      498.25      478.58      5.88 o
  -2  -3   5        1.83        2.89      1.25 o
  -1  -3   5     1276.56     1323.14     12.69 o
   0  -3   5      792.79      724.38      7.49 o
   1  -3   5      454.38      426.10      4.72 o
   2  -3   5      253.78      242.69      3.84 o
   3  -3   5        7.35        5.20      1.48 o
   4  -3   5      261.24      262.38      6.15 o
   5  -3   5        0.68       -1.42      3.21 o
   6  -3   5      156.82      145.58      8.26 o
   7  -3   5      107.12      111.92      8.52 o
  -8  -2   5        0.74       -1.41      5.12 o
  -7  -2   5       23.35       21.14      3.78 o
  -6  -2   5       51.97       60.62      4.99 o
  -5  -2   5      494.90      480.88      9.06 o
  -4  -2   5       33.85       36.86      2.01 o
  -3  -2   5       75.87       83.57      2.57 o
  -2  -2   5     2896.10     2978.24     26.60 o
  -1  -2   5     2065.97     2093.13     17.69 o
   0  -2   5      239.07      211.70      3.00 o
   1  -2   5       88.83       60.68      1.72 o
   2  -2   5       77.27       79.33      1.73 o
   3  -2   5      581.13      571.54      5.68 o
   4  -2   5       77.81       65.62      2.19 o
   5  -2   5       35.86       28.60      3.16 o
   6  -2   5        8.42        8.79      3.41 o
   7  -2   5      224.87      224.27      8.16 o
   8  -2   5      126.21      150.36     13.37 o
  -8  -1   5       97.72      135.08     10.02 o
  -7  -1   5        3.82       -0.98      3.21 o
  -6  -1   5       84.35       83.01      4.71 o
  -5  -1   5      251.13      247.45      6.42 o
  -4  -1   5       76.85       84.72      2.81 o
  -3  -1   5        4.07        8.92      1.19 o
  -2  -1   5     5258.12     5415.16     41.08 o
  -1  -1   5     2624.05     2646.11     29.43 o
   0  -1   5     1647.57     1590.06     12.60 o
   1  -1   5       38.03       24.69      0.89 o
   2  -1   5      116.38      112.55      3.10 o
   3  -1   5      568.56      568.42      5.53 o
   4  -1   5      245.95      226.02      3.41 o
   5  -1   5      139.48      126.63      3.40 o
   6  -1   5      140.81      136.34      5.92 o
   7  -1   5       99.99       93.79      5.96 o
   8  -1   5      256.41      255.77     13.68 o
  -8   0   5       37.04       31.19     11.97 o
  -7   0   5        1.32        0.17      3.65 o
  -6   0   5       50.54       52.25      4.16 o
  -5   0   5        8.98        7.68      2.58 o
  -4   0   5      556.55      554.18      6.80 o
  -3   0   5      412.85      439.43      4.84 o
  -2   0   5     1834.17     1958.38     14.17 o
  -1   0   5       19.28       19.57      1.15 o
   0   0   5      324.55      347.27      3.93 o
   1   0   5     2172.93     2070.81     13.68 o
   2   0   5        6.89        3.15      1.20 o
   3   0   5     1218.32     1221.20     15.96 o
   4   0   5       18.70       15.88      1.12 o
   5   0   5      424.98      408.27      5.26 o
   6   0   5      106.80      100.29      4.10 o
   7   0   5       68.67       74.11      5.29 o
   8   0   5       16.08       10.31      4.28 o
   9   0   5       36.84       33.41      9.47 o
  -7   1   5       89.76       87.58      6.59 o
  -6   1   5      346.47      362.11     11.86 o
  -5   1   5      225.92      219.25      5.41 o
  -4   1   5      310.36      314.05      5.08 o
  -3   1   5      481.50      485.19      4.99 o
  -2   1   5      354.61      338.97      3.52 o
  -1   1   5     1129.55     1058.30      7.69 o
   0   1   5     1959.77     1967.16     12.31 o
   1   1   5     1596.17     1531.48     11.86 o
   2   1   5     4386.97     4457.49     49.69 o
   3   1   5     1858.09     1922.07     26.73 o
   4   1   5      110.33      105.10      2.58 o
   5   1   5      149.37      142.37      2.82 o
   6   1   5        0.72       -0.49      1.97 o
   7   1   5      276.27      273.98      8.79 o
   8   1   5       58.59       71.36      6.35 o
   9   1   5       18.86       26.13      6.29 o
  -7   2   5      135.00      132.79     15.59 o
  -6   2   5      265.09      266.46     11.29 o
  -5   2   5       76.88       59.67      3.98 o
  -4   2   5      310.70      295.20      5.68 o
  -3   2   5      162.36      178.27      3.15 o
  -2   2   5      196.88      176.21      2.74 o
  -1   2   5     1508.51     1564.75     10.68 o
   0   2   5      100.01       88.60      1.53 o
   1   2   5      192.61      166.41      2.25 o
   2   2   5     1891.65     1787.01     14.88 o
   3   2   5      743.76      720.87      7.27 o
   4   2   5     1176.80     1196.55     10.58 o
   5   2   5      811.96      850.48      9.00 o
   6   2   5       49.78       51.51      4.62 o
   7   2   5      458.41      448.46     12.36 o
   8   2   5        4.20        8.34      3.79 o
   9   2   5        2.76        6.16      5.11 o
  -7   3   5       98.39       90.49     14.48 o
  -6   3   5       29.38       34.79      6.22 o
  -5   3   5      160.20      149.77      8.40 o
  -4   3   5      454.75      419.24      7.76 o
  -3   3   5      335.05      345.03      6.47 o
  -2   3   5      187.92      195.37      3.02 o
  -1   3   5      275.66      330.21      3.35 o
   0   3   5      238.10      219.35      2.70 o
   1   3   5       76.33       55.85      1.46 o
   2   3   5      437.66      386.75      4.94 o
   3   3   5     2054.57     2171.06     19.85 o
   4   3   5     1950.85     2138.41     19.74 o
   5   3   5       42.27       44.81      2.62 o
   6   3   5        6.35        6.30      2.91 o
   7   3   5      139.40      146.88      6.25 o
   8   3   5      400.26      430.53     22.83 o
   9   3   5      122.00      126.72     16.29 o
  -6   4   5      242.94      234.77     13.23 o
  -5   4   5      212.55      201.40     10.16 o
  -4   4   5        0.65       -1.40      2.74 o
  -3   4   5       90.09       81.62      4.58 o
  -2   4   5       63.94       62.62      2.89 o
  -1   4   5      749.12      779.08      6.69 o
   0   4   5        4.10        7.66      1.15 o
   1   4   5      629.76      627.75      6.02 o
   2   4   5     1067.77     1028.28      8.91 o
   3   4   5       34.48       21.74      1.68 o
   4   4   5      128.48      156.83      4.34 o
   5   4   5        9.21        8.25      2.14 o
   6   4   5      822.75      781.71     18.11 o
   7   4   5      529.10      543.76     15.16 o
   8   4   5      182.55      238.41     23.25 o
   9   4   5       83.20       72.67     11.42 o
  -5   5   5        8.79       15.24      6.96 o
  -4   5   5       27.06       23.12      5.31 o
  -3   5   5      329.32      285.26      7.80 o
  -2   5   5      443.94      446.40      9.40 o
  -1   5   5      295.29      274.73      4.05 o
   0   5   5        0.79        0.11      1.10 o
   1   5   5      283.77      281.63      4.12 o
   2   5   5       30.03       33.38      1.64 o
   3   5   5       22.06       18.35      1.68 o
   4   5   5       55.19       54.20      2.74 o
   5   5   5      150.54      174.94     16.71 o
   6   5   5      784.01      790.82     26.45 o
   7   5   5        0.92       10.56      4.91 o
   8   5   5       86.95      101.08     11.28 o
   9   5   5       77.19       96.15      8.92 o
  -5   6   5       46.55       50.68      9.75 o
  -4   6   5      137.28      149.57      9.62 o
  -3   6   5        1.43       -0.22      4.43 o
  -2   6   5     1029.96      911.91     24.40 o
  -1   6   5      465.49      443.92      8.26 o
   0   6   5      261.40      278.52      4.73 o
   1   6   5        6.56        5.41      1.36 o
   2   6   5      794.68      779.98      8.28 o
   3   6   5     1220.65     1257.00     15.15 o
   4   6   5        0.67       -2.58      2.58 o
   5   6   5       57.84       54.23      6.07 o
   6   6   5       31.69       42.03      6.18 o
   7   6   5      412.82      449.80     14.66 o
   8   6   5      206.43      213.81     11.22 o
   9   6   5       21.23       21.90      7.06 o
  -4   7   5       18.58       27.57      8.91 o
  -3   7   5       32.43       33.69      8.35 o
  -2   7   5      257.90      255.61     15.31 o
  -1   7   5      274.54      263.23      9.15 o
   0   7   5      326.55      316.22      8.52 o
   1   7   5       70.25       71.77      3.61 o
   2   7   5        1.44        4.49      2.27 o
   3   7   5      390.60      392.19      8.47 o
   4   7   5       15.08        9.77      3.39 o
   5   7   5      173.85      173.66      7.32 o
   6   7   5      299.61      288.27     11.79 o
   7   7   5       49.99       66.43      7.81 o
   8   7   5      148.17      167.99     10.92 o
   9   7   5        9.26       13.01      7.08 o
  -3   8   5      152.35      121.68     14.20 o
  -2   8   5      227.51      210.22     15.87 o
  -1   8   5       37.55       37.31      9.19 o
   0   8   5      101.02      116.60      7.21 o
   1   8   5       93.33       96.94      7.66 o
   2   8   5       91.22       85.23      5.21 o
   3   8   5       48.00       46.00      4.43 o
   4   8   5       19.91       28.81      4.27 o
   5   8   5      190.52      192.17      8.14 o
   6   8   5        0.76        6.02      5.67 o
   7   8   5       55.45       54.68      7.65 o
   8   8   5       29.22       41.46      7.65 o
   9   8   5        0.95       11.97      9.75 o
  -1   9   5       70.42       69.61     11.97 o
   0   9   5       12.43       12.27      4.72 o
   1   9   5       29.61       27.57      5.20 o
   2   9   5      273.92      295.97      8.92 o
   3   9   5      129.33      150.29     11.34 o
   4   9   5      317.10      316.11      9.70 o
   5   9   5        0.79        1.47      4.44 o
   6   9   5       16.17       28.12     22.83 o
   7   9   5      228.78      211.38     12.05 o
   8   9   5        0.41       -3.93     18.38 o
   0  10   5        0.48        1.26      6.54 o
   1  10   5        2.49        3.70      4.97 o
   2  10   5      555.76      556.24     15.72 o
   3  10   5       35.06       42.66      6.05 o
   4  10   5       48.06       55.48      5.74 o
   5  10   5       20.51       18.86      4.82 o
   6  10   5       74.11       79.85      8.98 o
   7  10   5       79.91       98.90     10.27 o
   2  11   5       21.03       33.97      7.80 o
   3  11   5      158.84      183.77     13.64 o
   4  11   5      132.17      155.78     16.31 o
   5  11   5       99.42      116.32     16.29 o
  -5 -10   6       95.86       86.99      6.92 o
  -4 -10   6        0.40        0.97      4.11 o
  -3 -10   6        9.07       -0.14      6.88 o
  -2 -10   6       27.21       18.10     10.58 o
  -1 -10   6       11.38        4.96      6.54 o
   0 -10   6       80.88      115.27     14.20 o
  -6  -9   6      167.79      139.18      8.13 o
  -5  -9   6      121.62      105.47      6.92 o
  -4  -9   6      243.79      228.68     10.06 o
  -3  -9   6       86.21       91.02      5.61 o
  -2  -9   6       15.94       22.44      5.12 o
  -1  -9   6      132.23      127.28     11.00 o
   0  -9   6        1.89        8.04      5.87 o
   1  -9   6       11.07       18.33      6.66 o
   2  -9   6      131.43      114.72     13.64 o
  -7  -8   6       10.86       13.61      6.33 o
  -6  -8   6       66.94       55.97      5.81 o
  -5  -8   6       64.04       60.83      5.47 o
  -4  -8   6       84.32       90.32      5.74 o
  -3  -8   6      121.24      110.84      5.22 o
  -2  -8   6       23.57       21.09      4.63 o
  -1  -8   6      667.06      657.48     14.04 o
   0  -8   6       88.33       87.00      7.85 o
   1  -8   6      173.79      171.06      9.93 o
   2  -8   6        4.99        4.27     11.56 o
   3  -8   6       22.28       23.14      8.77 o
  -8  -7   6       49.68       47.35      8.09 o
  -7  -7   6       15.29       14.88      5.18 o
  -6  -7   6      101.17       80.91      6.09 o
  -5  -7   6       20.26       20.37      4.28 o
  -4  -7   6      121.77      111.51      5.47 o
  -3  -7   6      321.97      309.82      6.72 o
  -2  -7   6      859.75      826.12     14.98 o
  -1  -7   6      305.15      296.66      7.79 o
   0  -7   6        3.34        5.56      3.45 o
   1  -7   6       10.97       12.59      4.87 o
   2  -7   6      335.88      336.96     11.99 o
   3  -7   6      224.67      210.14     21.02 o
   4  -7   6       94.72       96.37      8.66 o
  -8  -6   6       54.26       51.76     11.28 o
  -7  -6   6       37.58       38.28      7.78 o
  -6  -6   6       55.07       46.07      5.14 o
  -5  -6   6      373.38      358.35      9.51 o
  -4  -6   6       19.95       26.04      3.44 o
  -3  -6   6        1.99        0.91      2.04 o
  -2  -6   6       31.70       34.80      2.88 o
  -1  -6   6      222.36      212.85      5.56 o
   0  -6   6      551.70      552.86      8.84 o
   1  -6   6      943.99      925.66     16.88 o
   2  -6   6        4.94       10.34      4.03 o
   3  -6   6      429.05      428.57     12.95 o
   4  -6   6       91.24       95.26     16.57 o
   5  -6   6       40.33       56.30      7.06 o
  -8  -5   6       19.23        6.39      7.08 o
  -7  -5   6      189.42      204.68     16.41 o
  -6  -5   6      257.64      269.22     10.57 o
  -5  -5   6       52.34       49.39      4.40 o
  -4  -5   6      168.62      166.79      4.68 o
  -3  -5   6       82.30       78.67      3.25 o
  -2  -5   6      822.62      769.76      9.21 o
  -1  -5   6       14.07       11.31      2.08 o
   0  -5   6      201.49      213.85      4.91 o
   1  -5   6       41.01       33.76      2.55 o
   2  -5   6      106.32       93.41      5.33 o
   3  -5   6      139.06      140.58      7.45 o
   4  -5   6       50.21       55.23      5.90 o
   5  -5   6      120.50      122.97     22.41 o
   6  -5   6       41.98       47.33      9.47 o
  -8  -4   6       76.28       55.69     12.25 o
  -7  -4   6      236.72      227.37     11.59 o
  -6  -4   6      177.13      189.55      6.81 o
  -5  -4   6      228.42      218.07      6.41 o
  -4  -4   6        6.34        3.59      1.92 o
  -3  -4   6      576.59      560.11      7.99 o
  -2  -4   6      462.62      471.30      6.27 o
  -1  -4   6      148.88      140.33      3.98 o
   0  -4   6       80.20       66.99      2.66 o
   1  -4   6      262.07      232.67      4.14 o
   2  -4   6      604.30      598.54      8.34 o
   3  -4   6      355.36      330.75      8.32 o
   4  -4   6      239.58      235.71      8.68 o
   5  -4   6        3.20        7.73      4.08 o
   6  -4   6        3.28        4.04      4.73 o
   7  -4   6       93.65      106.64     11.97 o
  -8  -3   6      216.76      246.42     19.77 o
  -7  -3   6       48.75       50.19      4.78 o
  -6  -3   6      310.09      302.15      8.06 o
  -5  -3   6      119.93      125.00      5.99 o
  -4  -3   6        0.97       -0.30      1.55 o
  -3  -3   6        0.72        2.50      1.42 o
  -2  -3   6        4.48        7.98      1.33 o
  -1  -3   6      753.37      735.03      8.28 o
   0  -3   6      452.44      435.75      5.60 o
   1  -3   6      171.96      195.85      2.98 o
   2  -3   6     1470.54     1383.94     13.76 o
   3  -3   6      311.77      276.47      4.40 o
   4  -3   6       46.12       48.68      3.88 o
   5  -3   6      148.11      148.60      7.29 o
   6  -3   6      240.97      231.59      9.47 o
   7  -3   6      329.38      317.63     14.34 o
  -8  -2   6      195.25      172.91     16.15 o
  -7  -2   6      123.02      100.92      5.62 o
  -6  -2   6      109.66      116.85      6.47 o
  -5  -2   6      480.20      456.80      8.74 o
  -4  -2   6       35.38       36.14      2.20 o
  -3  -2   6       29.22       19.35      1.55 o
  -2  -2   6      277.12      283.08      3.95 o
  -1  -2   6      657.53      679.03      6.13 o
   0  -2   6      188.88      186.41      2.93 o
   1  -2   6        5.56        8.62      0.95 o
   2  -2   6      160.84      142.77      2.24 o
   3  -2   6      460.64      444.89      5.02 o
   4  -2   6      238.56      233.01      4.06 o
   5  -2   6       70.50       70.92      4.06 o
   6  -2   6        0.94        4.98      4.47 o
   7  -2   6      742.50      681.44     19.65 o
   8  -2   6       77.37       76.29     10.58 o
  -7  -1   6      123.01      114.76      7.19 o
  -6  -1   6      227.76      230.73      7.00 o
  -5  -1   6        2.52        1.95      2.32 o
  -4  -1   6       72.44       70.62      2.54 o
  -3  -1   6      757.41      700.68      6.74 o
  -2  -1   6      139.67      118.29      3.38 o
  -1  -1   6     2367.83     2417.87     19.78 o
   0  -1   6      119.68       96.66      1.48 o
   1  -1   6       87.57       98.40      1.75 o
   2  -1   6      153.60      181.08      3.60 o
   3  -1   6      238.13      201.29      3.75 o
   4  -1   6      551.18      544.55      5.93 o
   5  -1   6      107.20      104.05      2.99 o
   6  -1   6      693.87      654.70     12.45 o
   7  -1   6       15.72       16.23      4.25 o
   8  -1   6      134.93      140.34      7.78 o
  -7   0   6        0.94       -0.18      4.58 o
  -6   0   6       70.88       62.56      4.47 o
  -5   0   6      107.15      108.05      4.71 o
  -4   0   6     2052.05     2064.15     18.64 o
  -3   0   6      998.10     1023.31      9.02 o
  -2   0   6     1172.06     1162.40      9.03 o
  -1   0   6      273.03      249.27      3.50 o
   0   0   6      128.91      160.67      2.57 o
   1   0   6     3718.52     3614.83     24.87 o
   2   0   6       12.76       16.45      1.44 o
   3   0   6       63.52       65.54      2.94 o
   4   0   6       14.65       12.87      2.01 o
   5   0   6        5.88        4.38      1.16 o
   6   0   6        7.64        7.75      2.23 o
   7   0   6       57.26       62.16      4.91 o
   8   0   6       46.71       46.95      5.36 o
  -7   1   6       58.80       69.33     12.53 o
  -6   1   6      226.98      229.71      7.96 o
  -5   1   6      111.63      106.22      4.52 o
  -4   1   6      207.16      196.68      4.62 o
  -3   1   6      201.39      196.55      2.99 o
  -2   1   6     3005.56     3052.12     21.89 o
  -1   1   6     1897.08     1912.49     12.14 o
   0   1   6      494.55      486.36      4.75 o
   1   1   6      640.80      572.70      5.40 o
   2   1   6     2890.36     2891.11     41.53 o
   3   1   6      698.96      672.17     11.15 o
   4   1   6      100.75       77.42      4.71 o
   5   1   6       26.11       28.28      2.37 o
   6   1   6      306.62      298.97      5.59 o
   7   1   6       59.56       72.63      5.00 o
   8   1   6       86.34       76.09      5.72 o
   9   1   6        2.52       -0.28      7.24 o
  -7   2   6       62.58       72.39     13.64 o
  -6   2   6       33.58       39.19      5.32 o
  -5   2   6       32.09       27.21      3.47 o
  -4   2   6      113.27      116.91      4.26 o
  -3   2   6       47.62       54.30      2.11 o
  -2   2   6     1548.57     1552.11     11.51 o
  -1   2   6      153.36      146.54      2.21 o
   0   2   6       35.00       23.84      1.03 o
   1   2   6        4.10        3.68      0.76 o
   2   2   6      102.56       75.64      1.75 o
   3   2   6     1409.90     1391.79     12.16 o
   4   2   6      705.79      702.21      9.24 o
   5   2   6      883.33      871.55      9.06 o
   6   2   6        2.75        2.25      3.06 o
   7   2   6        2.42       -1.70      3.41 o
   8   2   6       52.76       46.28      7.30 o
   9   2   6       39.69       45.21      5.47 o
  -6   3   6       53.00       54.50      9.30 o
  -5   3   6      566.65      563.62     12.72 o
  -4   3   6      261.73      257.59     12.41 o
  -3   3   6       14.22       17.82      4.70 o
  -2   3   6       88.26       95.34      2.34 o
  -1   3   6        0.86        2.27      0.83 o
   0   3   6      975.22     1029.15      8.97 o
   1   3   6       83.02       79.39      1.65 o
   2   3   6     2224.08     2317.50     18.06 o
   3   3   6     3732.45     3811.07     33.60 o
   4   3   6        3.28       -0.38      1.18 o
   5   3   6       50.43       57.15      2.85 o
   6   3   6        3.27        2.37      3.54 o
   7   3   6      244.00      234.96      7.28 o
   8   3   6      179.91      189.85      8.70 o
   9   3   6       79.26       97.23     10.16 o
  -5   4   6        3.63       10.29      4.34 o
  -4   4   6        7.29        9.77      3.51 o
  -3   4   6      118.97      125.68      6.26 o
  -2   4   6       61.85       61.70      2.95 o
  -1   4   6      309.41      303.23      3.86 o
   0   4   6      167.43      156.68      2.69 o
   1   4   6      186.13      164.25      2.80 o
   2   4   6      879.38      919.56      8.95 o
   3   4   6        9.87       17.65      1.48 o
   4   4   6      472.20      470.40      7.65 o
   5   4   6      375.98      389.70      8.52 o
   6   4   6      418.00      452.37     12.99 o
   7   4   6      353.24      349.92     12.20 o
   8   4   6       16.11       20.54     12.81 o
   9   4   6       20.39       20.05      9.19 o
  -5   5   6       53.47       52.90      9.47 o
  -4   5   6       25.30       26.52      5.35 o
  -3   5   6      606.03      541.80     12.19 o
  -2   5   6        0.84        2.39      2.15 o
  -1   5   6      199.65      174.51      3.08 o
   0   5   6       34.55       30.34      1.71 o
   1   5   6      113.25      103.87      2.59 o
   2   5   6      466.31      467.49      5.57 o
   3   5   6      959.77     1004.91     11.90 o
   4   5   6      248.33      259.06      5.78 o
   5   5   6       18.84       18.92      4.52 o
   6   5   6       63.14       80.68      6.88 o
   7   5   6      585.19      598.54     21.02 o
   8   5   6        2.50        2.51     14.76 o
   9   5   6        4.41        6.13      8.35 o
  -4   6   6        2.09       19.21      7.24 o
  -3   6   6        1.06       -0.56      6.13 o
  -2   6   6      154.24      136.24      8.07 o
  -1   6   6       87.83       85.60      4.92 o
   0   6   6        0.71        1.01      1.59 o
   1   6   6       12.28       11.99      1.95 o
   2   6   6     1232.06     1224.30     16.94 o
   3   6   6      174.03      181.41      5.74 o
   4   6   6      131.79      149.03      6.20 o
   5   6   6       38.24       34.44      5.39 o
   6   6   6      275.19      264.96     11.11 o
   7   6   6      688.15      699.46     18.70 o
   8   6   6      456.87      492.06     16.02 o
   9   6   6       17.31        6.73      6.69 o
  -3   7   6       65.36       62.09     10.30 o
  -2   7   6      190.29      164.28     13.37 o
  -1   7   6      275.65      259.43      9.29 o
   0   7   6        0.63        3.17      3.37 o
   1   7   6      301.46      302.36      6.45 o
   2   7   6      239.83      239.05      5.79 o
   3   7   6       49.48       52.51      3.95 o
   4   7   6       19.79       20.89      3.41 o
   5   7   6       83.77       95.53      7.76 o
   6   7   6      374.95      369.19     13.29 o
   7   7   6        8.69       13.11      6.13 o
   8   7   6      160.75      144.65     10.52 o
   9   7   6       33.72       33.79      7.76 o
  -2   8   6      372.08      314.08     18.66 o
  -1   8   6       87.89       92.16     11.97 o
   0   8   6      159.31      150.39      8.13 o
   1   8   6      290.31      283.41     10.22 o
   2   8   6      222.53      206.03      7.38 o
   3   8   6       29.93       35.22      4.22 o
   4   8   6        0.78        1.77      3.53 o
   5   8   6       66.08       62.56      5.23 o
   6   8   6      245.04      250.91     11.99 o
   7   8   6        1.28        4.07      6.02 o
   8   8   6       18.25       13.13      6.89 o
   9   8   6       28.14       27.29     10.30 o
  -1   9   6       89.14       75.74     12.53 o
   0   9   6        1.07        2.64      4.58 o
   1   9   6       25.74       40.37     10.58 o
   2   9   6      168.62      180.82     14.86 o
   3   9   6      324.86      329.05      9.69 o
   4   9   6       61.62       54.20      5.33 o
   5   9   6        0.57       -3.82      3.82 o
   6   9   6       29.70       31.18      6.94 o
   7   9   6       95.63       92.33      9.43 o
   8   9   6        0.58       10.58      8.91 o
   0  10   6      221.51      222.22     17.12 o
   1  10   6       52.89       57.41      6.85 o
   2  10   6      298.74      312.82     12.24 o
   3  10   6       60.53       72.30      6.00 o
   4  10   6        0.48        3.43      4.33 o
   5  10   6      118.87      123.07      7.47 o
   6  10   6       15.73       27.91      7.40 o
   7  10   6       64.69       70.45     12.25 o
   3  11   6      158.31      151.47     12.53 o
   4  11   6      168.07      178.07     27.15 o
   5  11   6       70.03       78.70      8.35 o
  -4 -10   7       44.85       37.18      8.76 o
  -3 -10   7       24.66       10.16      7.37 o
  -2 -10   7      126.15      111.65     14.20 o
  -1 -10   7        1.97        0.66      6.49 o
  -6  -9   7      108.22      108.10      8.43 o
  -5  -9   7       26.53       18.06      4.81 o
  -4  -9   7       53.11       46.50      5.10 o
  -3  -9   7       20.90       21.10      6.99 o
  -2  -9   7       15.42       23.54      5.14 o
  -1  -9   7       65.72       74.04      7.97 o
   0  -9   7      123.59      119.01     15.87 o
   1  -9   7       75.76       86.30      8.85 o
  -7  -8   7        2.12        4.39      6.23 o
  -6  -8   7       65.70       65.53     10.30 o
  -5  -8   7      100.86       91.27      6.04 o
  -4  -8   7       16.65       15.72      4.02 o
  -3  -8   7      210.65      219.45      8.98 o
  -2  -8   7      205.18      203.33      8.73 o
  -1  -8   7       90.70       84.65      6.63 o
   0  -8   7        5.01        2.27      5.15 o
   1  -8   7       14.39       20.09      5.75 o
   2  -8   7       24.92       27.78      6.46 o
   3  -8   7       83.82       92.26      8.96 o
  -7  -7   7       25.91       20.95      6.62 o
  -6  -7   7       86.71       69.30      7.15 o
  -5  -7   7      183.39      161.66      8.70 o
  -4  -7   7       28.44       33.95      3.79 o
  -3  -7   7      329.53      345.59      7.28 o
  -2  -7   7      178.97      173.13     10.33 o
  -1  -7   7      113.60      113.77      5.53 o
   0  -7   7       17.65       14.05      3.85 o
   1  -7   7       92.58       83.07     13.50 o
   2  -7   7      809.04      790.18     44.27 o
   3  -7   7      106.55      122.70      8.83 o
   4  -7   7       58.30       67.90      7.87 o
  -8  -6   7       55.38       59.46     19.91 o
  -7  -6   7        3.33        2.90      5.95 o
  -6  -6   7      265.21      245.79      8.86 o
  -5  -6   7      395.82      408.48     10.24 o
  -4  -6   7      101.27      101.46      4.55 o
  -3  -6   7        2.54        2.52      2.13 o
  -2  -6   7       96.86      102.46      4.32 o
  -1  -6   7      636.53      631.08      9.74 o
   0  -6   7       71.17       75.19      4.27 o
   1  -6   7      191.16      201.00      8.32 o
   2  -6   7       12.48       19.09      6.82 o
   3  -6   7      111.12      117.70      7.93 o
   4  -6   7       13.18       19.94      5.43 o
   5  -6   7      133.39      139.03     11.56 o
  -8  -5   7        5.06       -1.35      7.52 o
  -7  -5   7       52.12       45.95     10.44 o
  -6  -5   7       89.15       81.66      5.71 o
  -5  -5   7        1.11       -3.10      3.10 o
  -4  -5   7      915.58      895.24     12.01 o
  -3  -5   7      447.41      437.58      7.33 o
  -2  -5   7      441.22      435.32      6.35 o
  -1  -5   7      352.34      343.72      6.36 o
   0  -5   7      394.27      372.53      6.62 o
   1  -5   7      354.28      342.13      6.36 o
   2  -5   7      173.97      164.83      6.63 o
   3  -5   7      150.33      142.16      7.53 o
   4  -5   7       36.82       33.19      5.07 o
   5  -5   7        1.18        2.93      4.43 o
   6  -5   7        5.25        7.80      7.24 o
  -8  -4   7       10.85        7.52     10.58 o
  -7  -4   7      101.19       91.82      8.44 o
  -6  -4   7       72.39       60.60      5.35 o
  -5  -4   7        2.42       -1.14      3.09 o
  -4  -4   7        1.22        0.86      2.18 o
  -3  -4   7       34.23       37.77      2.37 o
  -2  -4   7      296.35      307.28      4.64 o
  -1  -4   7      754.08      749.16     10.75 o
   0  -4   7       22.65       16.33      1.83 o
   1  -4   7     1092.11     1110.39     11.92 o
   2  -4   7      449.79      404.24      6.53 o
   3  -4   7      604.88      534.78     11.05 o
   4  -4   7      200.21      208.29      8.28 o
   5  -4   7        1.75        0.09      3.81 o
   6  -4   7       24.11       35.58      5.67 o
  -8  -3   7        0.48      -10.30     10.30 o
  -7  -3   7      251.62      294.30     12.89 o
  -6  -3   7      301.24      293.49     13.13 o
  -5  -3   7      143.48      141.16      5.72 o
  -4  -3   7        6.26        8.85      1.95 o
  -3  -3   7       23.62       27.64      2.04 o
  -2  -3   7      260.37      260.11      4.43 o
  -1  -3   7        7.55        8.47      1.62 o
   0  -3   7      482.69      494.88      5.81 o
   1  -3   7      412.69      402.19      7.72 o
   2  -3   7      324.99      297.93      4.48 o
   3  -3   7      315.62      311.40      4.72 o
   4  -3   7       72.09       64.12      5.60 o
   5  -3   7       79.53       83.03      5.95 o
   6  -3   7       15.01       22.88      4.95 o
   7  -3   7       43.80       38.10      6.18 o
  -8  -2   7       50.57       36.20     12.53 o
  -7  -2   7      334.39      354.73     19.77 o
  -6  -2   7      116.99      123.68      6.15 o
  -5  -2   7      342.55      299.64      7.39 o
  -4  -2   7       89.92       89.54      2.94 o
  -3  -2   7       68.84       77.31      2.61 o
  -2  -2   7     1310.66     1330.23     12.19 o
  -1  -2   7      418.65      387.39      5.01 o
   0  -2   7      722.20      690.73      7.01 o
   1  -2   7       49.31       73.79      1.98 o
   2  -2   7      198.83      210.98      3.13 o
   3  -2   7      617.74      589.27      6.23 o
   4  -2   7      404.90      368.38      4.78 o
   5  -2   7       23.57       23.99      3.09 o
   6  -2   7       50.50       53.68      4.58 o
   7  -2   7      498.56      482.02     11.51 o
   8  -2   7      189.71      179.87     13.09 o
  -8  -1   7      194.34      197.14     17.54 o
  -7  -1   7      107.40       93.00     12.81 o
  -6  -1   7       99.98       94.43      6.02 o
  -5  -1   7      113.25      102.23      4.80 o
  -4  -1   7       74.93       82.30      2.62 o
  -3  -1   7      933.52      947.05      8.61 o
  -2  -1   7      275.17      252.86      3.47 o
  -1  -1   7      490.29      487.95      7.06 o
   0  -1   7      135.68      142.54      2.44 o
   1  -1   7       91.98      139.57      2.66 o
   2  -1   7      128.26      111.13      2.95 o
   3  -1   7      157.64      154.40      3.78 o
   4  -1   7      178.24      179.15      4.25 o
   5  -1   7      325.05      295.95      4.57 o
   6  -1   7      527.81      494.21     10.37 o
   7  -1   7        6.25        1.49      3.52 o
   8  -1   7       68.72       81.18      6.49 o
  -7   0   7        6.92       11.14     11.14 o
  -6   0   7      127.30      125.51      6.80 o
  -5   0   7      212.34      210.22      6.28 o
  -4   0   7      476.53      467.45      8.32 o
  -3   0   7      191.36      200.96      3.11 o
  -2   0   7      221.79      215.22      2.93 o
  -1   0   7      297.08      278.88      3.81 o
   0   0   7      197.99      176.56      2.91 o
   1   0   7      242.80      191.05      2.16 o
   2   0   7     3096.79     3029.82     31.18 o
   3   0   7      115.68      109.17      3.22 o
   4   0   7        2.78        3.32      2.18 o
   5   0   7       21.78       18.68      1.83 o
   6   0   7      137.24      132.36      4.35 o
   7   0   7     1105.50     1095.66     18.56 o
   8   0   7       12.87       14.18      4.27 o
  -7   1   7      266.57      277.88     21.72 o
  -6   1   7      198.79      180.51     10.63 o
  -5   1   7        4.41        4.99      3.73 o
  -4   1   7      247.27      238.05      5.57 o
  -3   1   7     1284.98     1308.61     11.31 o
  -2   1   7      600.23      595.52      5.92 o
  -1   1   7     1251.12     1297.59      9.77 o
   0   1   7       69.46      105.41      2.08 o
   1   1   7      309.09      336.72      3.31 o
   2   1   7      134.10      113.22      2.52 o
   3   1   7      564.06      487.90     13.11 o
   4   1   7      115.87      128.74      8.21 o
   5   1   7      149.18      139.32      5.46 o
   6   1   7      959.57      890.64     11.17 o
   7   1   7      451.04      430.22      9.96 o
   8   1   7        2.01        1.06      3.74 o
   9   1   7        2.07        1.39      6.96 o
  -7   2   7        1.10      -11.97     11.97 o
  -6   2   7       95.11       85.20     12.25 o
  -5   2   7      137.01      145.74      6.92 o
  -4   2   7     1555.16     1532.78     18.19 o
  -3   2   7      262.38      266.45      4.52 o
  -2   2   7      918.76      889.87      7.43 o
  -1   2   7      318.19      293.33      3.24 o
   0   2   7       19.46        9.23      0.72 o
   1   2   7      283.52      253.91      3.13 o
   2   2   7       94.87       85.20      2.50 o
   3   2   7     1029.38     1085.90      9.85 o
   4   2   7      155.78      150.17      3.34 o
   5   2   7       96.38       91.22      2.91 o
   6   2   7       89.95       92.08      4.77 o
   7   2   7        7.67       -0.40      3.60 o
   8   2   7      155.89      158.72      9.65 o
   9   2   7        7.94       13.59      4.55 o
  -6   3   7       65.55       55.97     12.25 o
  -5   3   7       57.31       55.12      5.36 o
  -4   3   7       31.17       24.81      3.04 o
  -3   3   7      113.39      117.65      3.82 o
  -2   3   7      528.46      546.85      5.45 o
  -1   3   7      111.89      120.96      2.19 o
   0   3   7      551.74      555.68      4.72 o
   1   3   7     4728.90     4799.73     34.61 o
   2   3   7      688.68      659.94      6.15 o
   3   3   7      280.20      282.15      3.71 o
   4   3   7        3.76        1.66      1.23 o
   5   3   7        1.23        1.56      1.53 o
   6   3   7      172.74      162.19      7.87 o
   7   3   7       26.30       35.61      6.13 o
   8   3   7       90.85       87.15     11.14 o
   9   3   7       30.87       47.61     10.58 o
  -6   4   7       48.82       73.79     13.64 o
  -5   4   7        3.01       11.23      5.46 o
  -4   4   7      115.23      110.78      6.33 o
  -3   4   7      103.85      104.01      4.86 o
  -2   4   7      396.62      397.05      6.58 o
  -1   4   7      286.05      266.87      3.36 o
   0   4   7      113.36       99.61      2.29 o
   1   4   7      413.01      397.80      4.00 o
   2   4   7      684.52      624.23      6.30 o
   3   4   7      136.44      116.21      2.56 o
   4   4   7      666.18      717.57     10.73 o
   5   4   7      105.99      114.51      5.04 o
   6   4   7      151.24      139.01      7.87 o
   7   4   7       68.07       54.56      6.40 o
   8   4   7       16.64       15.24      5.39 o
   9   4   7       54.64       46.78     10.30 o
  -5   5   7      140.20      164.00     15.04 o
  -4   5   7        5.56       15.31      6.40 o
  -3   5   7       48.34       35.98      5.21 o
  -2   5   7      141.20      131.30      7.28 o
  -1   5   7        1.92        1.98      1.46 o
   0   5   7      119.68      132.95      3.15 o
   1   5   7      254.54      239.13      3.68 o
   2   5   7     1644.27     1569.28     14.73 o
   3   5   7     1137.76     1107.35     12.16 o
   4   5   7        7.57        3.71      3.48 o
   5   5   7       96.64      104.12      7.52 o
   6   5   7       68.62       76.97     11.28 o
   7   5   7      559.19      548.18     20.88 o
   8   5   7        2.58        4.69      5.21 o
   9   5   7      129.20      149.80     11.42 o
  -4   6   7        0.74       11.14      6.96 o
  -3   6   7       36.42       39.26      8.07 o
  -2   6   7       75.00       57.18      6.09 o
  -1   6   7       28.70       23.72      3.43 o
   0   6   7      155.71      165.43      4.69 o
   1   6   7      268.89      265.88      5.73 o
   2   6   7      516.94      527.85      8.28 o
   3   6   7      250.68      242.72      6.20 o
   4   6   7      160.26      143.43      8.24 o
   5   6   7        3.72        5.62      7.10 o
   6   6   7      102.54      109.46      8.17 o
   7   6   7      605.45      595.91     17.13 o
   8   6   7      478.77      520.31     30.35 o
   9   6   7       11.29        9.35      6.66 o
  -3   7   7      104.10       93.00     11.42 o
  -2   7   7       37.04       43.44      8.91 o
  -1   7   7      270.22      258.11      9.50 o
   0   7   7      108.31      112.70      5.74 o
   1   7   7      345.43      344.95      6.94 o
   2   7   7        0.70       -0.43      2.21 o
   3   7   7      220.51      243.89      7.40 o
   4   7   7        9.32       12.13      3.32 o
   5   7   7      160.55      157.76     10.02 o
   6   7   7      244.35      260.19     11.40 o
   7   7   7      277.31      279.48     32.30 o
   8   7   7        1.97        2.65     10.72 o
   9   7   7        4.44       21.72      9.47 o
  -2   8   7       19.83        9.19      8.35 o
  -1   8   7       50.57       40.10      9.19 o
   0   8   7        7.42        9.02      4.47 o
   1   8   7       32.76       30.09      6.68 o
   2   8   7      290.87      287.56      8.48 o
   3   8   7       20.52       22.92      3.92 o
   4   8   7      163.03      161.86      9.08 o
   5   8   7      168.00      173.86     10.27 o
   6   8   7      422.29      416.24     22.14 o
   7   8   7      164.90      190.97     12.53 o
   8   8   7       81.61      100.61      9.67 o
  -1   9   7       52.23       29.24     10.30 o
   0   9   7      109.46      111.17     10.02 o
   1   9   7      241.68      225.45     10.16 o
   2   9   7      212.58      221.99      8.24 o
   3   9   7       64.31       70.20      5.57 o
   4   9   7        1.55        4.06      3.95 o
   5   9   7        0.59       -1.12      3.97 o
   6   9   7      140.38      142.96     10.63 o
   7   9   7      144.76      146.02     10.92 o
   8   9   7        7.45       10.86      8.91 o
   0  10   7      194.71      203.82     12.53 o
   1  10   7      109.12       91.82     15.45 o
   2  10   7       12.19        8.68      6.40 o
   3  10   7        9.27       14.28      4.46 o
   4  10   7        0.48       -4.14      4.14 o
   5  10   7      198.51      205.59     13.02 o
   6  10   7      161.83      164.61     11.79 o
   7  10   7        0.42        3.90      8.91 o
   3  11   7      113.67      102.19     11.14 o
   4  11   7       53.07       60.94     17.68 o
   5  11   7        0.66       -2.05      5.47 o
  -3 -10   8       66.45       75.53      9.51 o
  -2 -10   8      149.78      111.65     14.20 o
  -5  -9   8       48.27       47.68      6.20 o
  -4  -9   8       49.81       46.39     11.97 o
  -3  -9   8       12.76       17.46      6.79 o
  -2  -9   8        1.51        3.46      6.46 o
  -1  -9   8      231.83      214.57     23.11 o
   0  -9   8      108.50      125.78     10.04 o
   1  -9   8       69.24       71.64      8.75 o
  -6  -8   8       26.59       22.66      6.07 o
  -5  -8   8       71.23       74.04      6.83 o
  -4  -8   8       62.84       53.24      4.76 o
  -3  -8   8       76.03       63.34      6.20 o
  -2  -8   8      200.87      197.09      8.80 o
  -1  -8   8       16.40       11.84      5.81 o
   0  -8   8        6.59        7.64     10.16 o
   1  -8   8        0.56        7.99      5.39 o
   2  -8   8       32.53       28.91      6.58 o
   3  -8   8      156.15      159.83     15.04 o
  -7  -7   8      295.61      337.79     13.58 o
  -6  -7   8       82.96       64.87     12.39 o
  -5  -7   8      236.40      217.41      9.88 o
  -4  -7   8        1.62       -3.97      3.97 o
  -3  -7   8      119.02      110.64      4.44 o
  -2  -7   8       67.07       70.34      4.78 o
  -1  -7   8       55.33       57.22      4.48 o
   0  -7   8       20.40       24.70      4.20 o
   1  -7   8       34.74       32.31      5.79 o
   2  -7   8       79.59       70.94      7.28 o
   3  -7   8      140.55      137.86     14.62 o
   4  -7   8      174.45      191.29     14.76 o
  -7  -6   8       29.78       31.29      6.89 o
  -6  -6   8      192.16      186.09     10.37 o
  -5  -6   8      326.65      316.53     14.62 o
  -4  -6   8      179.51      175.56      6.21 o
  -3  -6   8      104.10      100.51      4.20 o
  -2  -6   8      352.00      334.22      7.06 o
  -1  -6   8      131.90      132.69      4.84 o
   0  -6   8      101.60      108.57      5.00 o
   1  -6   8       22.30       18.43      3.14 o
   2  -6   8       15.36       20.63      4.68 o
   3  -6   8       65.78       85.11      9.88 o
   4  -6   8      156.30      132.06     17.82 o
   5  -6   8       57.73       58.93      7.21 o
  -7  -5   8        5.00       -3.53      6.26 o
  -6  -5   8       24.69       15.38      5.69 o
  -5  -5   8       89.46       77.33      6.54 o
  -4  -5   8       11.22        9.18      3.45 o
  -3  -5   8      496.83      491.42      7.86 o
  -2  -5   8      260.35      247.21      6.38 o
  -1  -5   8      222.94      224.60      5.33 o
   0  -5   8       68.38       78.39      4.83 o
   1  -5   8       19.16       20.79      2.79 o
   2  -5   8     1153.01     1105.62     20.26 o
   3  -5   8      201.02      186.67      8.21 o
   4  -5   8       42.66       52.75      5.87 o
   5  -5   8        0.49       -3.05      4.23 o
   6  -5   8      163.52      169.01     13.09 o
  -8  -4   8      183.73      170.41     15.31 o
  -7  -4   8       25.09        6.02      6.46 o
  -6  -4   8      371.75      368.27     29.79 o
  -5  -4   8        8.08        9.39      4.68 o
  -4  -4   8        3.52       -1.07      2.23 o
  -3  -4   8      387.71      382.61      6.10 o
  -2  -4   8      702.08      659.37      8.03 o
  -1  -4   8       97.60      105.09      4.37 o
   0  -4   8      114.04      121.14      4.31 o
   1  -4   8      264.20      268.65      5.24 o
   2  -4   8      783.77      772.04     12.02 o
   3  -4   8       66.62       65.27      6.66 o
   4  -4   8        2.54        0.44      3.28 o
   5  -4   8      106.85      122.26     13.09 o
   6  -4   8        6.08        4.63      4.62 o
  -8  -3   8        5.70      -10.86     10.86 o
  -7  -3   8       35.23       28.22     11.28 o
  -6  -3   8      223.50      235.49     11.22 o
  -5  -3   8      219.36      235.77     10.10 o
  -4  -3   8      288.38      271.48      5.40 o
  -3  -3   8       26.02       28.11      2.11 o
  -2  -3   8      121.53      125.69      2.96 o
  -1  -3   8      755.26      705.65      9.04 o
   0  -3   8     1730.06     1732.24     17.30 o
   1  -3   8      521.88      505.63      7.06 o
   2  -3   8      299.02      285.30      4.43 o
   3  -3   8      714.65      706.43      8.25 o
   4  -3   8       85.26       74.71      4.69 o
   5  -3   8        1.36        4.83      3.41 o
   6  -3   8       10.40       14.10      5.01 o
   7  -3   8       91.48      107.71      8.49 o
  -7  -2   8      284.82      290.14     19.49 o
  -6  -2   8       30.97       40.53      6.59 o
  -5  -2   8       78.07       54.09      6.00 o
  -4  -2   8       16.76       11.29      2.05 o
  -3  -2   8        1.92       -1.36      1.36 o
  -2  -2   8     1446.01     1445.17     13.16 o
  -1  -2   8     1130.90     1100.00     11.26 o
   0  -2   8       47.40       42.10      1.66 o
   1  -2   8      539.92      556.48      6.01 o
   2  -2   8      344.15      277.42      3.90 o
   3  -2   8      318.87      273.99      3.73 o
   4  -2   8      143.67      142.57      3.50 o
   5  -2   8       74.52       74.67      4.49 o
   6  -2   8       95.60       96.61      5.53 o
   7  -2   8        9.96       10.62      4.68 o
   8  -2   8       83.28       88.82     10.30 o
  -7  -1   8       61.98       60.98     12.53 o
  -6  -1   8       37.57       59.31     10.58 o
  -5  -1   8       25.24       20.60      7.80 o
  -4  -1   8      441.09      452.50      6.71 o
  -3  -1   8      484.74      489.76      5.80 o
  -2  -1   8       31.58       38.61      1.98 o
  -1  -1   8       29.41       26.68      2.08 o
   0  -1   8      397.27      396.90      5.30 o
   1  -1   8     3056.61     3169.02     25.04 o
   2  -1   8       13.20       26.50      1.66 o
   3  -1   8      559.61      507.92      8.16 o
   4  -1   8      642.34      624.33      8.82 o
   5  -1   8       56.74       62.74      4.66 o
   6  -1   8       24.21       21.88      3.34 o
   7  -1   8        0.95       -3.29      3.29 o
   8  -1   8      207.37      200.28      8.35 o
  -7   0   8      288.08      336.91     22.28 o
  -6   0   8      138.14      126.97     13.09 o
  -5   0   8       54.61       62.09      9.75 o
  -4   0   8       30.76       27.46      2.67 o
  -3   0   8        3.25        3.45      1.13 o
  -2   0   8      302.16      307.02      4.18 o
  -1   0   8       42.02       38.69      1.66 o
   0   0   8      204.37      203.80      3.28 o
   1   0   8        2.40        5.77      0.73 o
   2   0   8     2423.38     2468.53     23.55 o
   3   0   8        7.40       14.77      1.65 o
   4   0   8      249.87      216.23      6.28 o
   5   0   8       40.07       40.30      3.29 o
   6   0   8      984.05      965.55     21.06 o
   7   0   8     1263.22     1207.98     19.73 o
   8   0   8       91.78       83.53      8.53 o
  -7   1   8      233.88      208.83     17.26 o
  -6   1   8       68.13       59.31     11.42 o
  -5   1   8      332.74      325.22     18.10 o
  -4   1   8       43.48       45.56      3.70 o
  -3   1   8     1511.67     1506.89     13.65 o
  -2   1   8     1388.80     1342.48     11.23 o
  -1   1   8      234.21      215.16      3.14 o
   0   1   8      388.58      391.22      4.35 o
   1   1   8     1037.04     1175.70      9.90 o
   2   1   8       12.20       10.60      1.21 o
   3   1   8      525.18      539.34      9.83 o
   4   1   8      376.33      347.47      9.47 o
   5   1   8      285.27      261.45      8.55 o
   6   1   8      307.14      306.70      7.97 o
   7   1   8      167.73      156.61      6.22 o
   8   1   8       54.03       48.44      4.90 o
   9   1   8       73.03       71.84      9.47 o
  -6   2   8      106.27       98.85     13.64 o
  -5   2   8      307.92      338.58     18.93 o
  -4   2   8      508.62      508.02     11.98 o
  -3   2   8       19.81       23.99      1.97 o
  -2   2   8      559.06      525.75      5.76 o
  -1   2   8      184.79      156.67      2.14 o
   0   2   8      440.02      435.75      3.58 o
   1   2   8        1.16        4.31      0.93 o
   2   2   8     1602.46     1696.84     13.60 o
   3   2   8      614.49      564.79      7.51 o
   4   2   8        2.24        1.72      1.52 o
   5   2   8      149.16      146.56      4.48 o
   6   2   8       82.81       87.19      6.29 o
   7   2   8      292.73      273.04      9.01 o
   8   2   8      109.81      122.44      6.47 o
   9   2   8        2.14       -2.79      4.26 o
  -6   3   8       41.98       37.03     12.53 o
  -5   3   8        5.07       16.98     10.02 o
  -4   3   8       51.34       61.34      6.09 o
  -3   3   8      449.14      435.42      9.20 o
  -2   3   8      143.23      131.42      2.76 o
  -1   3   8      172.48      166.40      2.71 o
   0   3   8       12.61        4.74      0.96 o
   1   3   8      563.43      577.26      5.58 o
   2   3   8      142.35      147.57      2.48 o
   3   3   8      457.58      407.48      4.73 o
   4   3   8        0.72        1.25      1.23 o
   5   3   8       94.45       92.31      4.14 o
   6   3   8      574.13      559.03     14.37 o
   7   3   8      250.68      250.60     10.23 o
   8   3   8       17.01       12.20      5.11 o
   9   3   8        4.97        2.12      5.50 o
  -5   4   8       21.88       18.66     10.58 o
  -4   4   8      244.30      284.29     17.26 o
  -3   4   8      378.84      363.94      9.35 o
  -2   4   8      260.70      259.76      7.45 o
  -1   4   8      309.32      284.28      3.92 o
   0   4   8        2.65        1.69      1.03 o
   1   4   8      748.34      755.35      7.13 o
   2   4   8      913.47      923.45      8.70 o
   3   4   8      201.61      205.82      3.73 o
   4   4   8        9.25        7.89      1.85 o
   5   4   8      211.06      191.63      8.37 o
   6   4   8      119.10      124.59      7.87 o
   7   4   8       34.20       30.66     10.44 o
   8   4   8        1.47        3.88      4.91 o
   9   4   8        0.93       -6.68      7.80 o
  -5   5   8       12.68       20.05     11.69 o
  -4   5   8       52.45       60.14     11.14 o
  -3   5   8      152.48      141.83      8.24 o
  -2   5   8      195.02      192.99      8.46 o
  -1   5   8        0.70        3.12      1.80 o
   0   5   8      160.54      155.10      4.00 o
   1   5   8     1247.60     1240.56     12.05 o
   2   5   8      373.79      359.63      6.29 o
   3   5   8      215.14      217.98      8.72 o
   4   5   8       27.12       17.72      4.20 o
   5   5   8       36.66       31.08      4.99 o
   6   5   8        4.53        0.58      4.32 o
   7   5   8      262.37      291.15     11.70 o
   8   5   8       25.68       26.93      7.24 o
   9   5   8       40.88       53.25     18.79 o
  -4   6   8       31.96       25.62     11.14 o
  -3   6   8       88.03       89.10     10.30 o
  -2   6   8      238.74      210.70      9.65 o
  -1   6   8      215.41      205.37      7.00 o
   0   6   8      204.30      215.76      5.87 o
   1   6   8      280.51      296.64      7.14 o
   2   6   8      693.58      656.05     11.45 o
   3   6   8      212.66      201.47      6.22 o
   4   6   8       61.86       80.35      8.07 o
   5   6   8       24.21       30.60      5.27 o
   6   6   8      104.65       95.70      7.68 o
   7   6   8       12.36       11.53      5.43 o
   8   6   8      266.64      254.88     15.87 o
   9   6   8       28.81       26.57      7.66 o
  -2   7   8       24.71       24.22      7.52 o
  -1   7   8       25.31       33.66      4.88 o
   0   7   8      324.54      323.81      8.89 o
   1   7   8      645.98      634.87      9.91 o
   2   7   8        9.86        7.85      3.89 o
   3   7   8       11.26       13.31      3.18 o
   4   7   8      430.01      425.27     11.19 o
   5   7   8      610.68      604.81     21.30 o
   6   7   8      214.37      196.09     10.41 o
   7   7   8       82.79       71.05      8.07 o
   8   7   8       17.40        3.42     10.44 o
   9   7   8      239.99      266.75     18.66 o
  -2   8   8       14.95       18.66      8.91 o
  -1   8   8        4.49       21.16      8.91 o
   0   8   8        0.70        5.07      4.35 o
   1   8   8      136.65      135.14      8.23 o
   2   8   8      439.11      438.80     10.46 o
   3   8   8      113.61      107.42      5.97 o
   4   8   8      101.27       87.87      5.72 o
   5   8   8        0.56       -1.92      4.95 o
   6   8   8      332.97      325.27     13.17 o
   7   8   8      402.10      390.18     29.24 o
   8   8   8       52.15       54.93     22.97 o
  -1   9   8       22.24       24.22      9.75 o
   0   9   8       19.16       15.36     10.16 o
   1   9   8       81.64       86.08     12.95 o
   2   9   8      175.81      174.09      7.93 o
   3   9   8       48.27       47.77      5.21 o
   4   9   8        6.30        2.52      4.00 o
   5   9   8       93.74       83.69      8.56 o
   6   9   8      170.81      175.81     11.26 o
   7   9   8      460.58      408.47     21.16 o
   8   9   8       20.94       23.67      9.75 o
   1  10   8        3.78        0.42      5.23 o
   2  10   8        1.29       -1.03     11.00 o
   3  10   8      189.20      186.16      8.65 o
   4  10   8        3.77        3.59      4.42 o
   5  10   8      185.66      180.34     14.75 o
   6  10   8      114.23      106.75     10.10 o
   7  10   8       78.87       99.68     13.64 o
  -5  -9   9        2.05       -5.71      5.85 o
  -4  -9   9        0.96        5.01     10.58 o
  -3  -9   9      104.20       87.43     13.37 o
  -2  -9   9      113.27      105.63      9.93 o
  -1  -9   9      157.14      130.79      9.84 o
   0  -9   9       49.96       41.27      7.58 o
   1  -9   9        5.90       13.64      9.19 o
  -6  -8   9       43.12       55.73      7.16 o
  -5  -8   9       18.28       12.29      5.23 o
  -4  -8   9       13.42       18.66      9.75 o
  -3  -8   9      106.72      102.38      7.04 o
  -2  -8   9      457.29      475.95     12.42 o
  -1  -8   9        1.01       -2.21      4.73 o
   0  -8   9       50.95       50.68      6.89 o
   1  -8   9      104.28      118.63      9.15 o
   2  -8   9      277.54      264.11     12.19 o
  -6  -7   9       91.54       73.57      7.37 o
  -5  -7   9        6.67        2.91      4.72 o
  -4  -7   9       32.61       32.16      7.10 o
  -3  -7   9       58.13       50.14      5.45 o
  -2  -7   9       90.00       91.13      5.31 o
  -1  -7   9      131.20      140.34      6.09 o
   0  -7   9       46.06       47.94      5.03 o
   1  -7   9       13.90       25.35      8.35 o
   2  -7   9        3.21        3.66      4.91 o
   3  -7   9      166.82      186.56     10.23 o
   4  -7   9       21.80       25.34      8.63 o
  -7  -6   9       12.12        3.32      6.42 o
  -6  -6   9       40.32       44.18      6.44 o
  -5  -6   9       85.12       84.50      6.79 o
  -4  -6   9      647.37      615.70     13.90 o
  -3  -6   9       96.92       91.91      5.06 o
  -2  -6   9       67.65       72.58      6.15 o
  -1  -6   9      192.87      201.12      6.35 o
   0  -6   9       87.75       88.72      5.28 o
   1  -6   9       66.92       68.37      7.19 o
   2  -6   9        1.57        3.26      4.08 o
   3  -6   9      141.24      152.54     11.42 o
   4  -6   9      274.40      283.60     16.43 o
   5  -6   9      139.69      146.46     12.81 o
  -7  -5   9      271.42      290.95     13.36 o
  -6  -5   9       54.82       53.45      6.82 o
  -5  -5   9       50.36       47.99      5.81 o
  -4  -5   9        1.17       -0.69      3.09 o
  -3  -5   9      771.91      718.01     10.03 o
  -2  -5   9        9.19       12.48      2.44 o
  -1  -5   9       25.41       26.93      3.05 o
   0  -5   9      193.16      191.45      4.99 o
   1  -5   9        1.02        1.79      2.25 o
   2  -5   9      164.58      158.04      6.47 o
   3  -5   9      122.74      131.57      7.37 o
   4  -5   9      301.22      328.75     22.55 o
   5  -5   9        4.02        8.54      4.80 o
  -7  -4   9      124.06      104.15     11.56 o
  -6  -4   9      211.85      203.91     10.82 o
  -5  -4   9      316.05      305.37     11.17 o
  -4  -4   9      387.55      406.28      8.50 o
  -3  -4   9      566.95      536.80      9.09 o
  -2  -4   9      191.52      186.39      4.87 o
  -1  -4   9       66.70       65.37      3.10 o
   0  -4   9       26.91       25.46      2.28 o
   1  -4   9        5.39        5.45      1.80 o
   2  -4   9      244.94      263.80      6.18 o
   3  -4   9      126.36      121.31      5.64 o
   4  -4   9      267.19      257.84      9.08 o
   5  -4   9       27.13       32.49      4.94 o
   6  -4   9        1.03        3.10      4.60 o
  -7  -3   9       44.33       33.55      7.38 o
  -6  -3   9      166.19      164.22     10.04 o
  -5  -3   9      379.51      360.58     11.85 o
  -4  -3   9      210.54      163.85      5.89 o
  -3  -3   9       54.05       57.09      2.93 o
  -2  -3   9     1025.59      952.76     10.32 o
  -1  -3   9      643.69      624.06      8.76 o
   0  -3   9      456.09      464.65      7.61 o
   1  -3   9       71.08       63.58      2.44 o
   2  -3   9      984.45     1001.30     12.04 o
   3  -3   9      498.02      463.42      6.93 o
   4  -3   9       50.62       53.75      4.01 o
   5  -3   9        0.68        2.78      3.21 o
   6  -3   9      160.13      155.95     15.59 o
   7  -3   9      169.29      174.67     30.63 o
  -7  -2   9       63.54       35.64     11.42 o
  -6  -2   9       26.71       24.86      6.29 o
  -5  -2   9       42.55       34.83      5.71 o
  -4  -2   9      103.40      115.45      4.97 o
  -3  -2   9      607.00      613.17      7.92 o
  -2  -2   9     1438.91     1395.28     15.49 o
  -1  -2   9       22.08       31.56      2.18 o
   0  -2   9       23.90       19.70      1.50 o
   1  -2   9      759.98      714.76      7.81 o
   2  -2   9      914.41      939.96     11.24 o
   3  -2   9      102.53       95.88      3.78 o
   4  -2   9       67.47       61.83      2.88 o
   5  -2   9      106.60      103.12      7.24 o
   6  -2   9        0.60       -3.33      3.33 o
   7  -2   9       70.30       74.46      6.40 o
  -7  -1   9        3.74      -10.58     10.58 o
  -6  -1   9      194.16      204.38     16.98 o
  -5  -1   9       41.69       53.12      6.18 o
  -4  -1   9      226.59      221.98      9.25 o
  -3  -1   9       14.56       14.97      1.82 o
  -2  -1   9       19.07       13.01      1.82 o
  -1  -1   9      318.83      310.13      5.94 o
   0  -1   9      885.08      851.06      9.65 o
   1  -1   9     2323.71     2336.08     17.74 o
   2  -1   9      558.42      493.88      5.08 o
   3  -1   9      764.31      773.62     10.03 o
   4  -1   9      199.76      188.82      5.75 o
   5  -1   9       95.33       97.98      4.73 o
   6  -1   9       28.93       26.81      4.91 o
   7  -1   9      180.42      170.29      7.38 o
   8  -1   9        1.39       -3.23      4.12 o
  -6   0   9       46.61       33.69     10.58 o
  -5   0   9       67.96       60.14     10.02 o
  -4   0   9       39.18       43.44      8.07 o
  -3   0   9      310.79      315.42      7.03 o
  -2   0   9      639.97      664.22      8.18 o
  -1   0   9      330.43      318.44      4.54 o
   0   0   9      130.85      108.06      2.65 o
   1   0   9      346.71      340.11      4.49 o
   2   0   9     1459.81     1310.89     10.71 o
   3   0   9      262.58      290.63      5.18 o
   4   0   9       34.84       31.14      2.74 o
   5   0   9      367.32      353.98      9.03 o
   6   0   9      506.61      479.27     13.39 o
   7   0   9      188.26      185.40      9.18 o
   8   0   9       23.29       27.13      4.47 o
  -6   1   9       15.63       20.60     11.14 o
  -5   1   9       37.68       51.79     10.30 o
  -4   1   9      120.65      125.58     10.86 o
  -3   1   9      601.12      597.35     10.20 o
  -2   1   9      286.09      286.87      4.30 o
  -1   1   9      233.65      211.72      3.19 o
   0   1   9       80.98       67.98      2.02 o
   1   1   9      498.71      514.68      5.28 o
   2   1   9       40.54       52.25      1.68 o
   3   1   9     1628.07     1638.03     23.71 o
   4   1   9      853.16      841.48     17.13 o
   5   1   9      107.84      108.71      6.20 o
   6   1   9        1.25        0.88      3.33 o
   7   1   9      129.76      130.93      5.90 o
   8   1   9      178.55      161.30      6.98 o
   9   1   9       33.29       36.75      7.80 o
  -6   2   9       28.15       38.15     11.97 o
  -5   2   9       98.18      100.80     12.25 o
  -4   2   9      167.36      154.81     12.25 o
  -3   2   9        9.98        5.31      3.54 o
  -2   2   9        4.05        2.65      1.46 o
  -1   2   9       18.93       20.22      1.10 o
   0   2   9      338.98      360.61      4.45 o
   1   2   9       43.30       33.09      1.31 o
   2   2   9      153.84      133.38      2.29 o
   3   2   9       25.26       21.10      1.84 o
   4   2   9      887.39      833.89     17.13 o
   5   2   9      183.31      188.08      7.78 o
   6   2   9      908.88      853.33     18.80 o
   7   2   9      373.67      362.81     17.54 o
   8   2   9      290.48      264.84     11.15 o
   9   2   9       15.17       20.79      9.63 o
  -6   3   9       48.29       34.53     13.09 o
  -5   3   9      241.17      263.96     19.21 o
  -4   3   9       41.00       38.98      9.75 o
  -3   3   9      595.67      639.58     22.28 o
  -2   3   9      251.42      244.32      4.83 o
  -1   3   9       40.52       43.04      1.70 o
   0   3   9      156.74      165.32      2.55 o
   1   3   9       38.48       28.48      1.49 o
   2   3   9      217.55      191.17      3.19 o
   3   3   9       22.01       22.60      1.52 o
   4   3   9      578.74      555.21      8.63 o
   5   3   9       72.47       68.47      6.04 o
   6   3   9      674.03      671.19     16.34 o
   7   3   9      196.41      202.04      9.55 o
   8   3   9        3.98        4.18      4.82 o
   9   3   9       81.34       70.89      8.13 o
  -5   4   9       34.66       32.86     11.69 o
  -4   4   9       31.73       30.91     10.30 o
  -3   4   9      319.40      312.41     16.71 o
  -2   4   9      257.16      264.06      7.56 o
  -1   4   9       83.40       83.18      2.92 o
   0   4   9       87.87      100.41      2.74 o
   1   4   9       15.06       13.33      1.49 o
   2   4   9      737.74      754.29      7.52 o
   3   4   9      157.19      141.17      3.69 o
   4   4   9       33.37       33.28      2.59 o
   5   4   9      379.49      381.10     11.52 o
   6   4   9      219.92      205.68     14.20 o
   7   4   9       61.96       49.88      7.94 o
   8   4   9        3.70        6.85      5.21 o
   9   4   9       14.89        5.01      8.91 o
  -4   5   9       83.47       73.51     12.25 o
  -3   5   9      103.03       99.96     11.14 o
  -2   5   9      653.88      575.58     14.46 o
  -1   5   9       42.18       45.52      2.79 o
   0   5   9       62.26       61.58      2.93 o
   1   5   9       65.92       70.66      2.95 o
   2   5   9     1172.02     1164.96     13.93 o
   3   5   9      955.85      912.13     15.25 o
   4   5   9      199.71      211.78     12.25 o
   5   5   9        8.80        3.76      3.92 o
   6   5   9       13.88        7.94      4.87 o
   7   5   9      347.90      320.67     24.09 o
   8   5   9       26.02       21.32      6.00 o
   9   5   9        5.36       13.79      6.54 o
  -4   6   9       14.85       21.72     11.69 o
  -3   6   9       98.39      115.00     12.53 o
  -2   6   9       80.73       75.94      7.06 o
  -1   6   9      171.12      147.19      5.48 o
   0   6   9      180.32      177.07      4.33 o
   1   6   9     1275.53     1266.89     17.08 o
   2   6   9      442.84      425.32      7.43 o
   3   6   9      315.34      309.59      6.37 o
   4   6   9       86.18       92.71      6.86 o
   5   6   9      237.76      223.09      9.94 o
   6   6   9      141.67      132.69      8.75 o
   7   6   9       46.49       36.71      6.49 o
   8   6   9      121.30      111.35      9.31 o
   9   6   9        1.77        4.62      6.49 o
  -3   7   9        6.46       17.54     11.14 o
  -2   7   9       36.00       32.86      9.75 o
  -1   7   9       39.87       46.92      5.49 o
   0   7   9      176.00      171.23      6.92 o
   1   7   9      341.10      330.30      6.26 o
   2   7   9       25.40       21.73      2.49 o
   3   7   9        1.00       -0.33      2.70 o
   4   7   9      288.68      254.39      8.98 o
   5   7   9      255.73      243.49     10.81 o
   6   7   9       15.03       11.87      9.05 o
   7   7   9       39.34       42.28      8.21 o
   8   7   9        3.55       -4.05      6.02 o
   9   7   9       80.98       89.94     13.37 o
  -1   8   9        5.70       12.81      8.07 o
   0   8   9        9.12        5.31      9.05 o
   1   8   9      429.86      429.87     14.48 o
   2   8   9      763.67      771.03     12.15 o
   3   8   9        1.38       -1.20      3.47 o
   4   8   9        0.75       -2.70      4.75 o
   5   8   9        5.44        4.23      5.35 o
   6   8   9      226.53      198.24     10.98 o
   7   8   9       25.17       17.82      7.38 o
   8   8   9       24.31       19.48      7.29 o
   0   9   9      198.92      189.14      9.83 o
   1   9   9       62.70       67.28     12.39 o
   2   9   9        9.06        4.71      5.20 o
   3   9   9       16.85       18.35      5.45 o
   4   9   9      344.67      356.89     13.08 o
   5   9   9      300.35      283.85     15.18 o
   6   9   9      105.11       97.73      9.28 o
   7   9   9      206.62      212.08     12.45 o
   8   9   9      114.61      109.98     13.92 o
   1  10   9       19.43       15.51      7.80 o
   2  10   9       17.44       18.09      6.13 o
   3  10   9      240.71      260.09      9.78 o
   4  10   9      122.83      115.85      7.42 o
   5  10   9       59.38       75.27      9.08 o
   6  10   9      156.68      156.11     19.21 o
   7  10   9       96.86       75.18     12.25 o
  -4  -9  10        2.86        3.62     10.30 o
  -3  -9  10      197.86      219.97     18.93 o
  -2  -9  10       87.01       78.04      8.92 o
  -1  -9  10      339.84      354.73     20.60 o
   0  -9  10       23.17       21.15      6.86 o
  -5  -8  10        8.98        3.90      7.80 o
  -4  -8  10       16.36        0.28      9.47 o
  -3  -8  10      131.77      129.30      9.91 o
  -2  -8  10      311.27      306.43     13.17 o
  -1  -8  10       80.72       93.44      8.56 o
   0  -8  10       65.14       71.45      7.68 o
   1  -8  10       63.83       72.34      9.19 o
   2  -8  10      380.47      374.14     22.69 o
  -6  -7  10       36.81       23.77      6.28 o
  -5  -7  10        4.85        1.68      4.58 o
  -4  -7  10        0.68       -3.51      3.51 o
  -3  -7  10      167.90      179.86     10.50 o
  -2  -7  10      245.50      268.70     11.60 o
  -1  -7  10      100.74       99.36      6.38 o
   0  -7  10      135.06      132.45      7.01 o
   1  -7  10      116.14      116.54      9.88 o
   2  -7  10        8.01        5.45      5.11 o
   3  -7  10      146.65      144.73     16.71 o
  -7  -6  10       50.71       47.01      9.61 o
  -6  -6  10      100.43       92.20      7.78 o
  -5  -6  10        0.47       -0.72      4.51 o
  -4  -6  10       72.78       63.52      8.91 o
  -3  -6  10        3.66        0.83      4.60 o
  -2  -6  10      419.04      411.53     29.93 o
  -1  -6  10        9.78        9.75      3.64 o
   0  -6  10      160.09      179.41      6.21 o
   1  -6  10       78.15       70.84      4.55 o
   2  -6  10       99.81       94.94      7.17 o
   3  -6  10        3.32        4.31      4.43 o
   4  -6  10       21.08       31.33      5.87 o
  -7  -5  10      125.08       95.39      8.96 o
  -6  -5  10       38.13       24.02      6.18 o
  -5  -5  10        0.59       -1.76      5.99 o
  -4  -5  10      245.70      219.94      7.46 o
  -3  -5  10     1393.46     1396.81     22.65 o
  -2  -5  10       64.20       73.24      6.36 o
  -1  -5  10       43.62       47.15      3.52 o
   0  -5  10       41.63       43.10      3.99 o
   1  -5  10       97.00       87.33      4.41 o
   2  -5  10       49.36       47.07      3.70 o
   3  -5  10       58.93       72.27      6.07 o
   4  -5  10       21.06       26.94      5.15 o
   5  -5  10      365.35      367.02     12.49 o
  -7  -4  10       16.90        2.08      6.94 o
  -6  -4  10      185.70      176.50     22.55 o
  -5  -4  10      243.97      247.18     11.56 o
  -4  -4  10      314.22      296.63      8.40 o
  -3  -4  10       83.08       70.27      3.82 o
  -2  -4  10       59.80       65.00      4.66 o
  -1  -4  10      218.85      226.06      5.11 o
   0  -4  10       81.99       87.77      3.81 o
   1  -4  10       21.55       22.15      2.93 o
   2  -4  10      350.50      333.45     10.13 o
   3  -4  10      333.67      320.73     10.77 o
   4  -4  10      165.20      183.61      7.93 o
   5  -4  10      164.06      167.99     13.78 o
   6  -4  10       17.94       34.20     11.69 o
  -7  -3  10      239.63      237.79     17.82 o
  -6  -3  10       68.93       78.99     13.92 o
  -5  -3  10       86.53       66.16      6.42 o
  -4  -3  10        0.60        4.22      3.06 o
  -3  -3  10      258.84      255.19      7.44 o
  -2  -3  10       94.31      103.68      5.36 o
  -1  -3  10      169.31      175.81      4.41 o
   0  -3  10       15.30       13.88      1.80 o
   1  -3  10       38.31       36.30      2.07 o
   2  -3  10       11.34        8.18      1.73 o
   3  -3  10      255.85      255.05      5.89 o
   4  -3  10      367.33      349.13     11.63 o
   5  -3  10       42.88       50.38      4.94 o
   6  -3  10      308.26      317.03     10.37 o
   7  -3  10       90.06       85.97      7.35 o
  -7  -2  10       38.20       22.55     10.86 o
  -6  -2  10       18.66        6.12      6.09 o
  -5  -2  10      174.37      182.51      9.73 o
  -4  -2  10      782.95      814.98     14.60 o
  -3  -2  10      400.88      392.43      7.76 o
  -2  -2  10        3.79        4.01      1.89 o
  -1  -2  10      552.09      501.25      9.67 o
   0  -2  10        6.75        8.42      1.39 o
   1  -2  10      104.82      113.22      4.28 o
   2  -2  10      451.58      419.97      5.66 o
   3  -2  10      509.76      489.34      7.99 o
   4  -2  10      728.97      739.14     11.68 o
   5  -2  10      291.10      272.87     13.92 o
   6  -2  10       15.81       17.16      3.96 o
   7  -2  10        9.40        7.73      4.35 o
  -7  -1  10       55.69       36.20     11.97 o
  -6  -1  10      262.88      275.93     17.54 o
  -5  -1  10      118.26      107.51      7.78 o
  -4  -1  10       34.76       19.03      4.52 o
  -3  -1  10      159.56      159.04      5.45 o
  -2  -1  10      525.54      478.19      7.22 o
  -1  -1  10      200.12      189.61      6.04 o
   0  -1  10      599.95      583.26      8.33 o
   1  -1  10     1218.39     1163.66     10.27 o
   2  -1  10      856.32      828.90     10.30 o
   3  -1  10        7.82       13.81      2.08 o
   4  -1  10      124.51      135.28      4.73 o
   5  -1  10        4.96        3.58      3.54 o
   6  -1  10      248.99      230.16      9.74 o
   7  -1  10      227.60      237.63     10.92 o
   8  -1  10       43.99       31.77     15.45 o
  -6   0  10        1.47       -3.90      9.75 o
  -5   0  10        6.58       12.53      8.63 o
  -4   0  10        0.61        5.01      4.35 o
  -3   0  10     1242.00     1270.66     17.03 o
  -2   0  10     1706.35     1638.61     18.14 o
  -1   0  10       87.33       82.02      3.58 o
   0   0  10      481.78      443.71      6.33 o
   1   0  10      468.44      426.05      5.44 o
   2   0  10     2060.92     2117.92     21.07 o
   3   0  10       19.94       15.13      1.70 o
   4   0  10       63.89       68.90      3.27 o
   5   0  10       32.62       36.20      4.60 o
   6   0  10       39.70       40.61      5.39 o
   7   0  10        5.71        2.87      4.32 o
   8   0  10       12.67        7.44      3.78 o
  -6   1  10       69.54       65.71     12.81 o
  -5   1  10        3.82        2.78      8.91 o
  -4   1  10        9.46        2.23      7.52 o
  -3   1  10        3.68        1.20      2.94 o
  -2   1  10     1021.82     1002.73     12.41 o
  -1   1  10       10.39       10.39      1.29 o
   0   1  10      299.73      301.55      4.29 o
   1   1  10      925.53      939.16      9.20 o
   2   1  10      417.92      377.10      3.87 o
   3   1  10     1407.79     1420.41     24.30 o
   4   1  10      145.11      142.45      6.29 o
   5   1  10      656.88      644.94     15.31 o
   6   1  10       17.31       22.46      4.53 o
   7   1  10      212.08      187.74      9.25 o
   8   1  10       64.74       58.34      7.08 o
  -6   2  10       38.17       26.17     12.53 o
  -5   2  10       41.60       62.37     11.42 o
  -4   2  10      456.41      424.07     19.21 o
  -3   2  10       78.94       73.73      5.75 o
  -2   2  10       24.39       27.51      3.57 o
  -1   2  10       54.88       49.80      2.09 o
   0   2  10      243.28      235.40      3.87 o
   1   2  10      279.94      279.38      4.01 o
   2   2  10       52.99       38.56      1.78 o
   3   2  10        1.11        0.99      2.43 o
   4   2  10        0.93        2.18      1.89 o
   5   2  10      891.43      895.59     18.90 o
   6   2  10      499.45      509.79     20.05 o
   7   2  10       55.93       49.97      5.91 o
   8   2  10      117.03      110.70      8.55 o
  -5   3  10        2.07       -2.23     10.58 o
  -4   3  10      268.74      291.53     18.10 o
  -3   3  10      590.47      562.45     20.88 o
  -2   3  10        5.07        5.28      3.18 o
  -1   3  10      105.76      103.95      3.26 o
   0   3  10       16.49       13.01      1.37 o
   1   3  10      978.53     1004.73      9.88 o
   2   3  10       35.38       33.85      2.10 o
   3   3  10        2.63        1.29      1.36 o
   4   3  10      879.98      876.17     11.52 o
   5   3  10      456.39      459.31      9.08 o
   6   3  10      488.29      478.95     13.38 o
   7   3  10      161.06      147.12      8.46 o
   8   3  10        9.12        2.66      4.91 o
   9   3  10       33.59       28.11      6.66 o
  -5   4  10       76.92       64.32     13.64 o
  -4   4  10      100.17      111.10     12.53 o
  -3   4  10      268.08      300.16     17.54 o
  -2   4  10       31.35       29.51      7.80 o
  -1   4  10      104.78      106.35      3.62 o
   0   4  10       49.16       52.96      2.18 o
   1   4  10       20.30       23.23      2.13 o
   2   4  10       44.01       42.83      3.98 o
   3   4  10      246.61      265.29      6.81 o
   4   4  10     1108.40     1095.59     21.84 o
   5   4  10      256.77      233.40      9.25 o
   6   4  10      269.76      272.31     12.25 o
   7   4  10      158.92      168.47     10.30 o
   8   4  10       28.92       37.72      7.66 o
   9   4  10       32.92       46.22     11.14 o
  -4   5  10       26.05       46.50     11.97 o
  -3   5  10       79.07       84.92     11.69 o
  -2   5  10      184.95      150.92     11.97 o
  -1   5  10        1.22       -2.07      2.48 o
   0   5  10        1.45        1.97      1.69 o
   1   5  10      187.97      173.57      4.66 o
   2   5  10     1220.97     1172.89     14.16 o
   3   5  10       85.67       81.97      4.74 o
   4   5  10      298.63      311.25     11.67 o
   5   5  10       28.70       16.11      4.80 o
   6   5  10      288.99      275.80     11.03 o
   7   5  10      236.37      209.90     12.53 o
   8   5  10       39.66       37.42      9.61 o
   9   5  10        2.32       -0.60      5.81 o
  -3   6  10       15.34        9.19     10.30 o
  -2   6  10       20.80       25.62      9.47 o
  -1   6  10      177.49      165.09      8.56 o
   0   6  10      183.25      191.05      5.38 o
   1   6  10      140.25      140.64      4.24 o
   2   6  10       24.03       23.92      2.67 o
   3   6  10      229.53      234.69      6.61 o
   4   6  10      122.04      119.86      7.97 o
   5   6  10      157.11      146.91      8.85 o
   6   6  10      116.41       98.12     14.90 o
   7   6  10        3.00        3.60      5.15 o
   8   6  10      116.35      129.35     17.40 o
   9   6  10       74.25       64.25      8.85 o
  -3   7  10       34.34       49.28     12.53 o
  -2   7  10      562.14      567.46     23.39 o
  -1   7  10       50.38       50.42     10.44 o
   0   7  10       72.59       65.88      5.01 o
   1   7  10       80.76       79.18      4.86 o
   2   7  10      652.21      648.36     11.26 o
   3   7  10       78.18       81.37      5.73 o
   4   7  10       49.14       50.80      5.43 o
   5   7  10        6.34        7.46      5.29 o
   6   7  10        6.50        6.69      5.39 o
   7   7  10        1.98        2.51      8.21 o
   8   7  10       78.26       73.18     16.15 o
  -1   8  10        3.41        5.29      9.47 o
   0   8  10      155.20      170.65      7.70 o
   1   8  10     1022.04     1012.94     17.05 o
   2   8  10      507.45      486.91     11.41 o
   3   8  10       80.28       72.90      5.46 o
   4   8  10      335.23      307.85     12.30 o
   5   8  10      137.30      134.50      9.62 o
   6   8  10      121.82      117.88      9.40 o
   7   8  10       50.23       35.21      7.36 o
   8   8  10       20.50       18.86      8.91 o
   0   9  10      103.16       98.30      7.73 o
   1   9  10       10.23        8.08      4.34 o
   2   9  10        1.97        7.70      4.14 o
   3   9  10       21.54       23.96      4.64 o
   4   9  10       21.24       13.52      5.81 o
   5   9  10      318.19      290.49     20.05 o
   6   9  10       35.21       35.11      9.61 o
   7   9  10       61.60       57.34      8.64 o
   2  10  10       18.48       11.81      5.92 o
   3  10  10       11.21       10.51      4.88 o
   4  10  10      112.24      108.76      7.78 o
   5  10  10       73.31       77.91      9.75 o
   6  10  10      143.01      139.51     11.34 o
  -3  -9  11       30.45       20.33     11.69 o
  -2  -9  11        2.23       -0.83      9.61 o
  -1  -9  11       20.90       15.31      9.47 o
  -5  -8  11       29.58        9.75     11.69 o
  -4  -8  11       29.91       27.01     11.42 o
  -3  -8  11       31.50       35.14      7.41 o
  -2  -8  11      102.49       93.28      8.80 o
  -1  -8  11      140.43      118.38      9.44 o
   0  -8  11        0.47       11.97      7.52 o
   1  -8  11       60.35       66.89      8.07 o
   2  -8  11      200.71      226.37     16.71 o
  -6  -7  11      135.76      132.59     11.56 o
  -5  -7  11       54.14       41.39      5.87 o
  -4  -7  11        7.45        0.56      8.63 o
  -3  -7  11        4.57        1.73      5.28 o
  -2  -7  11       73.25       67.20      7.65 o
  -1  -7  11      877.23      901.89     22.41 o
   0  -7  11       65.24       79.56      7.56 o
   1  -7  11      189.39      211.57     10.43 o
   2  -7  11        2.62       12.76      5.41 o
   3  -7  11      190.50      190.07     10.52 o
  -6  -6  11        0.52       -6.54      6.54 o
  -5  -6  11        0.66       -3.48     10.86 o
  -4  -6  11       46.78       59.31     10.86 o
  -3  -6  11      275.78      266.85     16.85 o
  -2  -6  11      350.29      365.17     12.69 o
  -1  -6  11      384.12      395.82     13.37 o
   0  -6  11       23.98       25.52      4.13 o
   1  -6  11       48.99       49.37      4.70 o
   2  -6  11      217.36      229.78     15.45 o
   3  -6  11       53.47       50.27      6.20 o
   4  -6  11       10.42       20.57      6.54 o
  -6  -5  11        7.71        4.55      5.61 o
  -5  -5  11       10.43        6.22      4.68 o
  -4  -5  11       66.35       61.34      7.66 o
  -3  -5  11      925.02      927.07     24.22 o
  -2  -5  11      214.42      222.94      9.93 o
  -1  -5  11        1.04       -1.35      3.73 o
   0  -5  11       40.48       36.88      3.98 o
   1  -5  11      432.28      460.63     10.17 o
   2  -5  11      315.79      318.50      7.56 o
   3  -5  11      167.97      163.25      8.04 o
   4  -5  11        0.91       -0.34      4.32 o
   5  -5  11       25.06       47.70      7.80 o
  -7  -4  11      454.75      519.55     17.06 o
  -6  -4  11      185.55      167.73     10.30 o
  -5  -4  11        1.26        5.31      4.74 o
  -4  -4  11       23.52       16.61      3.67 o
  -3  -4  11        0.70       -0.90      4.68 o
  -2  -4  11      623.26      617.51     12.58 o
  -1  -4  11      149.34      139.68      6.02 o
   0  -4  11      209.67      217.81      6.77 o
   1  -4  11        0.93        0.38      2.14 o
   2  -4  11      226.59      231.13      6.81 o
   3  -4  11       53.79       53.90      4.28 o
   4  -4  11        2.61        1.96      6.54 o
   5  -4  11      775.16      792.44     31.60 o
   6  -4  11      185.21      204.31     15.45 o
  -7  -3  11      118.88       87.99     12.25 o
  -6  -3  11       24.68       19.81      6.54 o
  -5  -3  11       82.06       81.34      7.02 o
  -4  -3  11      536.26      517.04     11.27 o
  -3  -3  11      516.89      515.27     11.57 o
  -2  -3  11      177.90      191.47      6.84 o
  -1  -3  11      286.51      286.90      7.59 o
   0  -3  11        4.15        2.27      1.64 o
   1  -3  11       55.01       56.37      4.64 o
   2  -3  11        0.64        1.19      2.54 o
   3  -3  11      262.91      248.45      6.53 o
   4  -3  11      172.64      167.82      6.05 o
   5  -3  11      641.13      681.15     22.83 o
   6  -3  11       39.90       45.67      5.25 o
   7  -3  11       14.02       29.51      6.96 o
  -7  -2  11        4.34      -10.02     10.02 o
  -6  -2  11      190.29      200.35     11.57 o
  -5  -2  11      119.32      121.21      8.08 o
  -4  -2  11      484.57      459.45     12.58 o
  -3  -2  11       22.38       28.62      3.30 o
  -2  -2  11       47.61       47.62      5.06 o
  -1  -2  11       90.02       93.76      4.82 o
   0  -2  11        5.16        5.22      2.19 o
   1  -2  11      413.85      363.70      5.58 o
   2  -2  11      442.50      404.04      6.80 o
   3  -2  11      207.59      222.58      5.14 o
   4  -2  11      196.82      182.49      6.52 o
   5  -2  11      283.61      258.95     13.92 o
   6  -2  11       23.97       28.40      7.52 o
   7  -2  11        4.73        7.52      7.24 o
  -6  -1  11       86.36       69.05     11.69 o
  -5  -1  11       82.89       78.90      7.94 o
  -4  -1  11      102.98      111.10      9.61 o
  -3  -1  11      213.47      237.04      6.34 o
  -2  -1  11        0.65        1.64      1.97 o
  -1  -1  11      263.06      264.25      7.01 o
   0  -1  11      377.59      363.03      7.68 o
   1  -1  11      491.26      456.76      5.97 o
   2  -1  11      134.92      129.23      3.85 o
   3  -1  11       25.46       26.51      2.31 o
   4  -1  11      318.16      312.35      6.17 o
   5  -1  11       22.56       23.13      4.46 o
   6  -1  11      126.55      126.28      8.46 o
   7  -1  11      113.44       98.63      8.44 o
  -6   0  11        3.75       -9.47      9.47 o
  -5   0  11       40.17       33.13      9.47 o
  -4   0  11       16.26       20.11      6.40 o
  -3   0  11      552.34      562.51      9.97 o
  -2   0  11       11.74       14.69      2.41 o
  -1   0  11     1141.68     1088.76     14.89 o
   0   0  11       17.71       17.68      1.77 o
   1   0  11      206.65      211.64      4.16 o
   2   0  11     1496.91     1410.79     12.03 o
   3   0  11      673.48      661.43      9.03 o
   4   0  11       62.01       81.72      3.86 o
   5   0  11      258.69      266.29      6.54 o
   6   0  11      206.70      192.83     17.68 o
   7   0  11       19.31       27.44      5.39 o
   8   0  11       87.36       86.62      8.35 o
  -6   1  11      103.67      102.19     13.92 o
  -5   1  11       51.28       35.36     10.58 o
  -4   1  11       41.29       44.55      9.19 o
  -3   1  11        0.80        2.45      2.62 o
  -2   1  11      863.86      833.27     12.22 o
  -1   1  11      296.35      295.77      5.64 o
   0   1  11      480.55      483.15      5.94 o
   1   1  11      401.15      377.56      5.36 o
   2   1  11       40.62       35.96      1.34 o
   3   1  11       71.11       62.51      2.24 o
   4   1  11       38.87       31.61      3.58 o
   5   1  11       51.50       51.35      4.50 o
   6   1  11       10.02       14.22      3.42 o
   7   1  11      135.56      139.92      8.56 o
   8   1  11      110.89      103.62      8.66 o
  -6   2  11       10.11      -11.69     11.69 o
  -5   2  11       58.45       55.97     11.97 o
  -4   2  11       65.11       69.33     10.58 o
  -3   2  11      525.96      503.70     18.93 o
  -2   2  11      531.12      518.32      9.26 o
  -1   2  11      206.17      215.65      4.37 o
   0   2  11      865.26      842.04      9.69 o
   1   2  11     1158.97     1128.25     12.07 o
   2   2  11      467.17      458.15      6.30 o
   3   2  11        1.30       -0.25      1.12 o
   4   2  11      123.78      112.87      4.05 o
   5   2  11       15.99       17.38      3.92 o
   6   2  11      326.63      329.16     11.02 o
   7   2  11       26.49       27.33      4.22 o
   8   2  11        1.82        5.98      9.19 o
  -5   3  11       81.99       70.45     13.09 o
  -4   3  11       58.24       50.40     10.58 o
  -3   3  11      122.77      107.76     10.58 o
  -2   3  11      611.77      639.79     12.71 o
  -1   3  11       19.18       16.69      2.12 o
   0   3  11      163.30      173.92      4.91 o
   1   3  11      692.33      673.30      8.49 o
   2   3  11      289.07      268.17      5.55 o
   3   3  11        3.69        1.53      1.34 o
   4   3  11        8.06       11.89      2.01 o
   5   3  11     1491.72     1480.21     38.84 o
   6   3  11      259.55      252.45      9.94 o
   7   3  11       88.25       81.55      9.88 o
   8   3  11        4.79       10.01      5.31 o
   9   3  11       46.05       39.75      7.17 o
  -4   4  11       84.50       75.74     12.25 o
  -3   4  11      244.81      223.03     16.43 o
  -2   4  11      156.79      137.83     10.86 o
  -1   4  11       43.52       45.05      3.09 o
   0   4  11        3.28        3.29      1.78 o
   1   4  11        2.14        0.97      1.59 o
   2   4  11      324.58      286.51      6.31 o
   3   4  11      532.84      512.27     10.94 o
   4   4  11        9.57       15.17      2.92 o
   5   4  11     1385.56     1431.03     47.89 o
   6   4  11      143.99      151.98      8.46 o
   7   4  11      142.85      130.72     14.48 o
   8   4  11        1.78        5.15      5.32 o
   9   4  11       21.01       17.54      9.75 o
  -4   5  11      192.08      182.10     16.43 o
  -3   5  11       54.92       64.88     11.42 o
  -2   5  11       35.34       36.20      9.19 o
  -1   5  11       11.75        6.68      3.42 o
   0   5  11       62.47       63.84      3.07 o
   1   5  11      433.23      434.60      7.34 o
   2   5  11      132.19      131.85      6.55 o
   3   5  11        0.64       -2.56      2.56 o
   4   5  11      377.61      377.03     11.61 o
   5   5  11      409.23      403.18     12.60 o
   6   5  11      587.56      543.26     15.36 o
   7   5  11      131.68      115.54      9.88 o
   8   5  11      193.42      214.94     14.34 o
   9   5  11        1.85       -1.22      6.40 o
  -3   6  11      102.99      101.63     13.37 o
  -2   6  11       31.69       25.90     10.02 o
  -1   6  11      521.35      494.10     13.43 o
   0   6  11       29.28       31.07      3.36 o
   1   6  11        0.69        0.14      2.51 o
   2   6  11      154.15      154.33      5.49 o
   3   6  11      283.95      271.83      8.46 o
   4   6  11     1044.15     1030.04     22.34 o
   5   6  11      140.01      136.11      8.75 o
   6   6  11       61.49       68.26      7.17 o
   7   6  11        1.05        9.04      5.79 o
   8   6  11        7.05        1.75      6.14 o
   9   6  11      125.17      117.50     14.20 o
  -2   7  11        5.38       21.72     10.86 o
  -1   7  11       15.69       15.87      5.20 o
   0   7  11      123.86      124.92     10.44 o
   1   7  11      434.47      429.87      8.52 o
   2   7  11     1009.52     1006.28     17.17 o
   3   7  11       25.69       24.94      4.43 o
   4   7  11      618.05      624.14     18.93 o
   5   7  11       13.18        6.71      5.57 o
   6   7  11       65.33       56.70     17.26 o
   7   7  11        5.35        2.46     11.28 o
   8   7  11        1.84       -0.42      9.33 o
  -1   8  11       63.22       69.89     11.69 o
   0   8  11      122.07      110.38      9.61 o
   1   8  11      156.64      147.71      8.77 o
   2   8  11       28.18       34.65      4.66 o
   3   8  11      111.86      104.19      8.24 o
   4   8  11        1.54        3.90      7.66 o
   5   8  11        0.59        0.01     12.39 o
   6   8  11       90.03       76.31     20.33 o
   7   8  11      197.64      213.52     19.49 o
   8   8  11       21.61       15.96     11.69 o
   0   9  11       99.04       97.55      7.81 o
   1   9  11       11.83       11.34      5.55 o
   2   9  11      133.04      122.34      8.63 o
   3   9  11       94.06       89.22      7.77 o
   4   9  11       34.79       23.12      6.62 o
   5   9  11       60.50       59.07     11.97 o
   6   9  11        0.98       -2.22     19.49 o
   7   9  11        0.56       -7.10      7.10 o
   2  10  11       13.65       11.97      7.52 o
   3  10  11       59.10       58.38     15.18 o
   4  10  11       58.12       63.85      8.48 o
   5  10  11       51.84       40.13     16.29 o
   6  10  11       88.90       79.53      9.57 o
  -4  -8  12      217.80      231.94     20.05 o
  -3  -8  12       61.00       75.43      8.95 o
  -2  -8  12       13.16       15.63      6.66 o
  -1  -8  12       82.93       76.28      8.60 o
   0  -8  12      171.91      177.92     15.31 o
   1  -8  12       86.13      103.02     12.81 o
  -5  -7  12        4.70       -9.47      9.47 o
  -4  -7  12       15.46       13.09     10.02 o
  -3  -7  12        6.40       -2.23     13.92 o
  -2  -7  12       98.38       97.34     16.29 o
  -1  -7  12      165.75      175.41     10.38 o
   0  -7  12      368.58      379.07     13.55 o
   1  -7  12       46.85       42.32      8.91 o
   2  -7  12        3.39       -6.68      7.24 o
   3  -7  12      118.01      117.22     12.53 o
  -6  -6  12        5.07       -5.48      5.48 o
  -5  -6  12        1.67       -0.64      4.43 o
  -4  -6  12      192.58      172.91     16.15 o
  -3  -6  12      486.15      509.04     29.93 o
  -2  -6  12       30.63       31.09      5.98 o
  -1  -6  12      364.75      379.04     12.98 o
   0  -6  12       67.31       64.41     10.16 o
   1  -6  12      279.99      288.20     11.29 o
   2  -6  12      210.80      210.00     18.93 o
   3  -6  12       57.51       48.82      6.09 o
   4  -6  12       40.55       41.52      6.29 o
  -6  -5  12      102.45      105.94      8.55 o
  -5  -5  12       13.06       -0.61      4.63 o
  -4  -5  12        0.59        6.40      8.07 o
  -3  -5  12       85.73       96.70      7.96 o
  -2  -5  12       76.90       76.50      7.06 o
  -1  -5  12      562.31      567.66     17.96 o
   0  -5  12       13.06       17.47      4.35 o
   1  -5  12      362.12      369.91     11.57 o
   2  -5  12      134.87      145.91      6.56 o
   3  -5  12      119.22      127.86      7.67 o
   4  -5  12        0.83        4.04      4.33 o
   5  -5  12       57.61       66.59      6.86 o
  -6  -4  12       38.03       41.98      8.63 o
  -5  -4  12       29.77       26.06      5.51 o
  -4  -4  12       10.56        8.34      3.50 o
  -3  -4  12      182.25      183.99     14.62 o
  -2  -4  12      561.01      596.54     15.63 o
  -1  -4  12      757.05      762.69     17.69 o
   0  -4  12        2.08        2.53      3.54 o
   1  -4  12       14.49       18.34      3.68 o
   2  -4  12       62.22       72.48      4.84 o
   3  -4  12        4.11        8.62      3.42 o
   4  -4  12        1.48        7.52      5.43 o
   5  -4  12       14.91       28.68      5.57 o
   6  -4  12      350.53      369.81     13.78 o
  -6  -3  12        1.78       -6.18      6.54 o
  -5  -3  12      102.73       99.49      7.41 o
  -4  -3  12      303.50      300.37     10.20 o
  -3  -3  12      299.40      299.98      9.15 o
  -2  -3  12      339.26      342.59      9.21 o
  -1  -3  12        4.34        1.76      2.68 o
   0  -3  12        1.19       -0.76      3.20 o
   1  -3  12      379.27      383.70     10.54 o
   2  -3  12      249.79      230.75      5.72 o
   3  -3  12      254.15      259.20      6.88 o
   4  -3  12      148.56      163.34      6.82 o
   5  -3  12       23.36       27.01      6.96 o
   6  -3  12      239.70      235.56     15.04 o
  -6  -2  12       63.10       45.90      7.45 o
  -5  -2  12        0.49       -0.26      5.07 o
  -4  -2  12       99.09       95.94      6.59 o
  -3  -2  12      146.31      149.80      5.55 o
  -2  -2  12        5.08        7.21      3.10 o
  -1  -2  12      313.26      265.41     12.15 o
   0  -2  12      186.33      188.53      5.90 o
   1  -2  12      236.12      206.50      5.87 o
   2  -2  12      135.44      121.69      3.45 o
   3  -2  12      106.05      109.07      3.99 o
   4  -2  12      101.52       99.50      5.60 o
   5  -2  12      873.84      862.61     27.57 o
   6  -2  12      142.10      133.93     11.69 o
   7  -2  12       83.10       83.25     11.42 o
  -6  -1  12       27.66       21.72     10.30 o
  -5  -1  12      109.10      114.91      8.77 o
  -4  -1  12      154.19      150.42      8.88 o
  -3  -1  12      184.31      182.55     10.45 o
  -2  -1  12      154.48      154.32      6.21 o
  -1  -1  12      731.03      709.15     13.13 o
   0  -1  12      304.01      286.49      7.15 o
   1  -1  12      114.63      124.28      4.16 o
   2  -1  12      606.94      596.95     12.60 o
   3  -1  12       44.08       39.06      2.98 o
   4  -1  12      152.19      159.19      5.55 o
   5  -1  12      921.06      904.78     14.26 o
   6  -1  12      135.56      143.28      8.72 o
   7  -1  12       70.67       66.21      9.19 o
  -6   0  12       64.54       43.44     11.97 o
  -5   0  12       21.79       16.15      8.91 o
  -4   0  12       82.29       85.04      6.88 o
  -3   0  12      285.40      315.59      7.68 o
  -2   0  12        0.62       -0.81      2.06 o
  -1   0  12        6.65        8.46      2.68 o
   0   0  12        7.01        4.99      2.04 o
   1   0  12      550.57      475.21      6.97 o
   2   0  12      176.91      186.13      3.83 o
   3   0  12      303.22      298.93      4.83 o
   4   0  12        2.73        3.68      2.11 o
   5   0  12      627.41      635.37     10.82 o
   6   0  12        6.24        5.14      3.16 o
   7   0  12        3.20        2.35      4.52 o
   8   0  12      234.79      222.48     11.69 o
  -6   1  12      110.54      109.71     14.48 o
  -5   1  12      187.62      188.50     14.48 o
  -4   1  12      412.26      424.07     18.66 o
  -3   1  12        0.74       -3.13      3.13 o
  -2   1  12      114.98      115.87      4.97 o
  -1   1  12      951.93      928.37     17.48 o
   0   1  12      442.68      452.09      8.80 o
   1   1  12      219.43      198.36      4.38 o
   2   1  12       65.96       66.57      2.09 o
   3   1  12       93.03       90.53      3.15 o
   4   1  12      355.78      341.08      7.98 o
   5   1  12       89.23       93.78      5.24 o
   6   1  12       17.07       13.85      3.51 o
   7   1  12       13.06        8.19      4.62 o
   8   1  12       93.47       92.60     14.90 o
  -5   2  12       10.82      -10.30     10.30 o
  -4   2  12       13.89       23.95      9.47 o
  -3   2  12      301.23      328.28     16.15 o
  -2   2  12      158.50      148.45      5.53 o
  -1   2  12     1683.18     1670.27     18.86 o
   0   2  12      508.11      479.16      7.47 o
   1   2  12     1470.21     1503.51     19.18 o
   2   2  12      280.39      271.56      5.00 o
   3   2  12       25.19       24.91      1.96 o
   4   2  12       14.31       18.53      2.39 o
   5   2  12       21.36       22.66      4.32 o
   6   2  12      622.46      605.82     15.75 o
   7   2  12        1.57       -1.00      3.45 o
   8   2  12       10.68        6.68      5.11 o
  -5   3  12        2.46       -7.52     11.42 o
  -4   3  12      102.01      108.31     12.53 o
  -3   3  12      149.17      140.33     11.97 o
  -2   3  12      411.31      417.14     12.25 o
  -1   3  12      472.29      472.11      6.95 o
   0   3  12      101.69       98.90      3.81 o
   1   3  12       16.98       16.04      2.52 o
   2   3  12       80.65       75.06      3.07 o
   3   3  12        2.95        1.42      2.28 o
   4   3  12      346.89      333.87     13.50 o
   5   3  12        9.85        7.10      3.94 o
   6   3  12       26.22       21.03      5.12 o
   7   3  12      133.81      131.71      9.61 o
   8   3  12       55.78       54.71      7.09 o
  -4   4  12        7.43      -10.02     10.02 o
  -3   4  12      258.44      243.36     16.98 o
  -2   4  12      499.32      500.36     19.49 o
  -1   4  12        6.46        1.29      2.33 o
   0   4  12      256.76      253.47      5.73 o
   1   4  12      317.69      290.86      7.81 o
   2   4  12      475.35      437.75      9.27 o
   3   4  12      168.23      164.06      7.76 o
   4   4  12      112.60      112.03      7.06 o
   5   4  12       67.25       66.37      6.29 o
   6   4  12      264.55      242.09     10.44 o
   7   4  12      311.26      341.80     12.80 o
   8   4  12        2.45       11.10      5.81 o
  -3   5  12        4.33       11.97     10.30 o
  -2   5  12      333.49      358.08     18.38 o
  -1   5  12        2.72        4.85      4.21 o
   0   5  12      159.58      154.90      6.45 o
   1   5  12      175.01      175.54      5.64 o
   2   5  12        3.71       -2.09      3.61 o
   3   5  12        8.82        3.43      3.41 o
   4   5  12       30.48       34.68      5.31 o
   5   5  12      875.14      813.27     25.90 o
   6   5  12      391.41      401.90     13.38 o
   7   5  12       49.57       55.66      7.06 o
   8   5  12      138.30      127.67      9.93 o
   9   5  12       12.04       20.88      9.75 o
  -3   6  12       99.02       77.41     13.37 o
  -2   6  12      147.93      162.05     13.64 o
  -1   6  12       33.37       32.39      6.26 o
   0   6  12       11.92       16.79      3.26 o
   1   6  12       99.22       94.43      5.49 o
   2   6  12       43.96       47.89      8.07 o
   3   6  12      525.70      521.73     14.27 o
   4   6  12      245.51      231.99     10.23 o
   5   6  12     1286.71     1290.91     26.86 o
   6   6  12       18.77       30.05      8.91 o
   7   6  12        0.97       -1.95      5.39 o
   8   6  12       16.28        9.94      6.46 o
  -2   7  12      277.82      303.78     20.33 o
  -1   7  12       32.98       26.61      5.89 o
   0   7  12       75.96       71.51      6.40 o
   1   7  12      238.60      244.85     11.05 o
   2   7  12      312.70      334.22     14.20 o
   3   7  12       26.78       30.54      5.90 o
   4   7  12      234.32      214.01     10.52 o
   5   7  12      495.80      453.38     14.77 o
   6   7  12      353.44      346.36     13.49 o
   7   7  12       30.04       19.24      6.69 o
   8   7  12       55.23       62.40     12.67 o
  -1   8  12       98.92       82.98     12.53 o
   0   8  12       31.60       24.69      7.24 o
   1   8  12       51.98       50.12      8.07 o
   2   8  12        3.89       -1.13      4.32 o
   3   8  12       88.31       76.22      7.87 o
   4   8  12       85.47       87.95      8.35 o
   5   8  12       44.97       46.36      7.47 o
   6   8  12       27.95       32.54      7.14 o
   7   8  12       10.44        8.11      6.86 o
   8   8  12        4.48        0.80     12.81 o
   1   9  12       54.68       48.45      8.91 o
   2   9  12       90.18       92.44     10.30 o
   3   9  12       41.38       49.12      6.54 o
   4   9  12      361.04      363.68     14.27 o
   5   9  12       17.48       11.63      6.74 o
   6   9  12        1.61       -0.28      6.74 o
   7   9  12        0.76       -8.77      8.77 o
   4  10  12       39.10       32.67     20.74 o
   5  10  12       44.24       50.12     11.42 o
  -3  -8  13        6.52       12.11      7.94 o
  -2  -8  13        0.78       -4.00      6.36 o
  -1  -8  13       31.11       38.88      7.85 o
   0  -8  13        4.97        5.29      8.35 o
  -4  -7  13        1.46       -1.67     10.30 o
  -3  -7  13       11.45       17.19      6.49 o
  -2  -7  13      175.38      190.26     11.37 o
  -1  -7  13       37.81       39.26      6.86 o
   0  -7  13       40.85       35.97      6.79 o
   1  -7  13       53.99       78.80     10.86 o
   2  -7  13       67.76       67.66     10.58 o
  -5  -6  13       70.33       59.86     13.09 o
  -4  -6  13      227.52      211.62     16.71 o
  -3  -6  13      282.48      305.41     12.78 o
  -2  -6  13       99.74       96.60      8.26 o
  -1  -6  13       61.41       58.90      6.94 o
   0  -6  13      422.24      428.35     13.77 o
   1  -6  13      261.80      278.99     11.37 o
   2  -6  13      185.53      204.93     13.64 o
   3  -6  13        0.82       -5.29      6.13 o
  -5  -5  13        1.07        2.09      4.80 o
  -4  -5  13       39.17       45.11     10.30 o
  -3  -5  13       39.03       53.43      9.19 o
  -2  -5  13      378.35      410.03     13.66 o
  -1  -5  13       14.50       14.94     10.16 o
   0  -5  13      510.68      511.20     14.42 o
   1  -5  13       49.67       52.77      5.75 o
   2  -5  13       11.51       14.47      4.60 o
   3  -5  13       10.93        5.85      5.85 o
   4  -5  13       39.65       62.15     21.30 o
  -6  -4  13        2.24      -10.44     10.44 o
  -5  -4  13       27.88       19.76      5.44 o
  -4  -4  13      103.85      115.83     13.09 o
  -3  -4  13      391.12      426.70     13.96 o
  -2  -4  13      321.05      334.95     13.09 o
  -1  -4  13      814.70      796.72     25.76 o
   0  -4  13      287.30      299.27     10.54 o
   1  -4  13      129.23      127.41      7.41 o
   2  -4  13        8.45       13.11      3.75 o
   3  -4  13       11.91       20.21      4.28 o
   4  -4  13       10.89       14.57      6.54 o
   5  -4  13       30.33       42.09      7.52 o
  -6  -3  13       63.96       76.67      8.22 o
  -5  -3  13        3.42        3.53      5.08 o
  -4  -3  13      174.88      182.37      8.43 o
  -3  -3  13       96.13      110.07      8.17 o
  -2  -3  13       20.59       22.14      4.92 o
  -1  -3  13      516.59      522.92     13.96 o
   0  -3  13       11.36        5.72      3.53 o
   1  -3  13      570.14      556.84     13.68 o
   2  -3  13       34.66       38.29      4.21 o
   3  -3  13       26.71       33.16      3.43 o
   4  -3  13      167.61      164.00     11.14 o
   5  -3  13        6.34       14.48      6.13 o
   6  -3  13      123.84      143.95     12.81 o
  -6  -2  13       98.38      110.75     15.87 o
  -5  -2  13       93.43       98.59      8.77 o
  -4  -2  13       90.37       83.68      7.94 o
  -3  -2  13      190.41      194.33     13.50 o
  -2  -2  13       21.70       20.29      5.71 o
  -1  -2  13      728.14      715.99     21.30 o
   0  -2  13        5.30        1.71      3.13 o
   1  -2  13       11.74       13.27      4.73 o
   2  -2  13      141.37      156.13      6.59 o
   3  -2  13       83.04       82.29      4.11 o
   4  -2  13       53.06       51.31      5.11 o
   5  -2  13      105.50      103.86     10.30 o
   6  -2  13      248.82      260.90     15.04 o
   7  -2  13       62.69       43.99      9.75 o
  -6  -1  13       10.52        5.57      9.75 o
  -5  -1  13      116.51      109.88      8.16 o
  -4  -1  13       35.19       30.87      5.35 o
  -3  -1  13      183.19      193.94      5.95 o
  -2  -1  13      181.48      182.44      7.07 o
  -1  -1  13      115.76      117.52      5.60 o
   0  -1  13        0.66        1.90      2.35 o
   1  -1  13      252.65      235.81      5.70 o
   2  -1  13      852.27      752.59     13.10 o
   3  -1  13        4.06        4.03      1.87 o
   4  -1  13      195.61      194.91      6.61 o
   5  -1  13      342.79      325.27     12.46 o
   6  -1  13      614.90      546.12     15.25 o
   7  -1  13       52.15       54.49     15.04 o
  -5   0  13       31.09       18.10      9.19 o
  -4   0  13      224.22      249.96     10.58 o
  -3   0  13      146.54      153.73      7.92 o
  -2   0  13       94.36      108.23      5.94 o
  -1   0  13      196.32      188.87      6.52 o
   0   0  13       99.46      108.47      4.53 o
   1   0  13       57.00       58.22      3.36 o
   2   0  13       20.03       13.84      2.17 o
   3   0  13     1337.65     1300.53     19.95 o
   4   0  13       76.76       92.10      4.27 o
   5   0  13      313.94      321.13      7.51 o
   6   0  13       15.60       18.96      3.68 o
   7   0  13       96.00       90.12     10.16 o
   8   0  13       15.58       21.72      9.19 o
  -5   1  13       75.80       79.08     11.97 o
  -4   1  13       91.67       75.18     10.02 o
  -3   1  13       25.15       19.21      4.73 o
  -2   1  13      107.62      112.22      4.69 o
  -1   1  13      201.71      177.44      6.48 o
   0   1  13      508.28      502.44      9.02 o
   1   1  13      534.80      499.35      8.62 o
   2   1  13      773.60      746.52     11.57 o
   3   1  13       71.14       66.30      4.66 o
   4   1  13      214.94      222.23      5.84 o
   5   1  13      376.03      376.06      9.20 o
   6   1  13       94.21       90.96      5.73 o
   7   1  13        6.31        5.13      4.48 o
   8   1  13        4.89        6.20      5.71 o
  -5   2  13        2.98      -10.30     10.30 o
  -4   2  13       90.51       96.90     11.42 o
  -3   2  13      259.29      284.01     15.04 o
  -2   2  13      133.86      128.97      5.46 o
  -1   2  13        5.30        8.38      2.35 o
   0   2  13      616.39      606.76     10.33 o
   1   2  13      915.48      841.79     12.53 o
   2   2  13       89.58       77.74      3.68 o
   3   2  13       59.27       55.07      2.64 o
   4   2  13      123.29      119.08     13.23 o
   5   2  13      795.81      782.37     17.98 o
   6   2  13       33.76       34.09      4.21 o
   7   2  13        1.18        0.81      3.60 o
   8   2  13       80.47       91.45      9.19 o
  -4   3  13      194.29      234.73     18.10 o
  -3   3  13      256.72      251.15     15.87 o
  -2   3  13      240.96      235.36     15.18 o
  -1   3  13      496.35      508.48      8.46 o
   0   3  13      123.93      134.67      4.45 o
   1   3  13       75.76       76.36      4.09 o
   2   3  13      443.29      437.84      9.31 o
   3   3  13       68.47       62.09      8.07 o
   4   3  13       18.27       18.03      5.15 o
   5   3  13        5.10        1.49      3.84 o
   6   3  13       31.94       26.97      5.31 o
   7   3  13        8.25        8.49      5.12 o
   8   3  13      112.57      132.82      7.71 o
  -4   4  13       10.92        0.28     11.14 o
  -3   4  13       73.85       65.71     11.14 o
  -2   4  13        0.61       11.14      7.52 o
  -1   4  13      750.76      798.50     14.36 o
   0   4  13      507.93      524.38      9.60 o
   1   4  13      610.09      625.87     12.54 o
   2   4  13       74.88       83.88      6.14 o
   3   4  13       10.54        8.63      5.57 o
   4   4  13        9.43        4.58      4.03 o
   5   4  13        1.91       -4.03      4.03 o
   6   4  13      326.19      287.29     11.31 o
   7   4  13       54.00       47.78      6.79 o
   8   4  13       84.56       93.14      9.61 o
  -3   5  13       55.11       59.59     11.97 o
  -2   5  13      172.87      165.95     12.81 o
  -1   5  13     1021.05     1009.72     19.57 o
   0   5  13       25.18       19.21      3.19 o
   1   5  13        8.95       14.34      4.33 o
   2   5  13        0.84        6.40      5.85 o
   3   5  13       77.94       73.51      9.47 o
   4   5  13      348.59      325.40     11.29 o
   5   5  13        2.15       -7.37      8.21 o
   6   5  13      112.73      112.77      9.61 o
   7   5  13       29.16       25.42     15.73 o
   8   5  13      119.48      120.82      9.74 o
  -2   6  13       74.30       79.08     11.42 o
  -1   6  13        7.62        2.44      4.88 o
   0   6  13       96.08       96.28      5.89 o
   1   6  13       36.03       35.83      4.88 o
   2   6  13       99.02      114.72     11.14 o
   3   6  13      149.20      147.30     12.25 o
   4   6  13      347.70      360.84     12.49 o
   5   6  13      139.61      137.40     17.26 o
   6   6  13      107.83       82.73      8.49 o
   7   6  13      189.81      206.27     11.12 o
   8   6  13       11.49        6.54      6.30 o
  -1   7  13       39.36       38.05      6.29 o
   0   7  13       29.59       28.68      7.24 o
   1   7  13       77.04       69.60      5.46 o
   2   7  13      106.74      117.78     11.69 o
   3   7  13       10.30        5.57      6.96 o
   4   7  13        1.24       -3.98      5.07 o
   5   7  13      661.61      629.02     17.62 o
   6   7  13      309.43      305.99     13.09 o
   7   7  13       56.33       45.77     10.02 o
   8   7  13        1.22       -1.94      6.54 o
   0   8  13       86.49       89.03     22.28 o
   1   8  13      132.47      111.65     10.02 o
   2   8  13       53.01       54.74      7.52 o
   3   8  13      380.11      377.84     19.49 o
   4   8  13       97.71      109.98     12.53 o
   5   8  13      507.28      483.65     15.95 o
   6   8  13        1.76      -10.58     10.58 o
   7   8  13       19.09        5.13      6.76 o
   2   9  13       43.16       38.15      8.35 o
   3   9  13      105.55      112.77     12.81 o
   4   9  13      113.28      123.63     13.64 o
   5   9  13      192.43      193.76     20.05 o
   6   9  13       90.59       94.70     31.74 o
  -4  -7  14       62.88       37.31     12.81 o
  -3  -7  14       79.28       86.02      9.31 o
  -2  -7  14        2.95        9.23      6.26 o
  -1  -7  14        0.92       -0.55      5.70 o
   0  -7  14        2.76        2.74      6.26 o
   1  -7  14       77.51       89.38     11.69 o
  -4  -6  14       10.32        2.51     10.30 o
  -3  -6  14       61.43       63.64      7.93 o
  -2  -6  14      113.85       97.22     12.39 o
  -1  -6  14        7.81       12.87      7.24 o
   0  -6  14        4.68        3.64      5.07 o
   1  -6  14      263.11      262.97     11.37 o
   2  -6  14      311.93      333.57     16.71 o
   3  -6  14       27.48       35.92      8.63 o
  -5  -5  14        5.60       11.14     10.58 o
  -4  -5  14        4.01        0.28      8.35 o
  -3  -5  14       33.89       32.28      6.49 o
  -2  -5  14      663.73      664.19     18.08 o
  -1  -5  14       12.65       13.19      4.88 o
   0  -5  14      124.95      118.67      8.24 o
   1  -5  14       88.30       92.46      7.37 o
   2  -5  14      237.00      245.13     13.37 o
   3  -5  14        1.74       -5.01      5.85 o
   4  -5  14       10.17       20.05      6.96 o
  -5  -4  14       33.77       35.91     11.28 o
  -4  -4  14       48.90       55.69     11.14 o
  -3  -4  14       99.68      106.59      9.88 o
  -2  -4  14        9.58        3.26      4.62 o
  -1  -4  14       26.66       31.47      6.68 o
   0  -4  14      510.31      530.58     14.59 o
   1  -4  14      187.67      199.26      8.95 o
   2  -4  14       34.72       36.02      5.99 o
   3  -4  14       46.96       51.61      5.99 o
   4  -4  14       27.28       35.36      6.96 o
   5  -4  14       50.43       59.31      7.52 o
  -5  -3  14       31.79       36.08      5.90 o
  -4  -3  14      588.34      643.76     26.73 o
  -3  -3  14       73.23       76.16      7.38 o
  -2  -3  14       77.93       88.75     10.16 o
  -1  -3  14       78.25       71.29      6.40 o
   0  -3  14      571.27      556.92     14.39 o
   1  -3  14      131.18      141.73      7.80 o
   2  -3  14       14.35       19.38      4.00 o
   3  -3  14       14.47       20.13      4.73 o
   6  -3  14        7.43       31.46      8.35 o
  -5  -2  14       35.08       26.37      6.13 o
  -4  -2  14      101.69      104.55      6.62 o
  -3  -2  14      532.18      562.86     16.13 o
  -2  -2  14      171.77      177.81      9.06 o
  -1  -2  14      292.57      290.71     10.50 o
   0  -2  14      491.25      473.45     12.84 o
   1  -2  14      175.26      179.09     10.44 o
   2  -2  14       13.16       17.67      3.60 o
   3  -2  14        1.75        1.10      2.83 o
   4  -2  14        1.13       -2.51      4.73 o
   5  -2  14      165.62      165.67     11.69 o
   6  -2  14       14.59       29.51      7.52 o
  -5  -1  14       26.49       25.58      7.52 o
  -4  -1  14      149.38      160.69     10.16 o
  -3  -1  14      253.49      281.39     11.69 o
  -2  -1  14       23.55       29.86      5.31 o
  -1  -1  14      255.49      234.16      9.34 o
   0  -1  14       85.99       78.47      5.87 o
   1  -1  14      270.38      262.73      9.05 o
   2  -1  14        2.79       -1.64      2.53 o
   3  -1  14        0.55       -2.25      2.88 o
   4  -1  14      220.96      208.53      9.15 o
   5  -1  14      166.94      169.25      6.79 o
   6  -1  14      144.48      135.60     11.42 o
   7  -1  14        5.87        8.35      6.96 o
  -5   0  14       96.68       86.04     11.14 o
  -4   0  14       77.07       74.74      7.10 o
  -3   0  14       21.05       23.24      4.69 o
  -2   0  14      154.20      155.19      8.66 o
  -1   0  14      257.90      264.66     14.90 o
   0   0  14      136.83      124.26      7.01 o
   1   0  14       31.07       33.78      3.52 o
   2   0  14      447.03      414.14      9.10 o
   3   0  14     1559.45     1467.58     32.51 o
   4   0  14       49.34       39.49     12.25 o
   5   0  14       43.25       47.65      3.82 o
   6   0  14       78.77       79.16      4.85 o
   7   0  14       77.69       55.70      6.74 o
  -5   1  14      133.44      107.20     12.53 o
  -4   1  14        6.76       -0.84      7.80 o
  -3   1  14       16.32        8.67      4.52 o
  -2   1  14       62.27       57.43      6.29 o
  -1   1  14       13.56       12.11      4.13 o
   0   1  14       29.21       36.53      3.79 o
   1   1  14      319.55      304.04      8.04 o
   2   1  14      323.70      280.42      7.54 o
   3   1  14       62.92       50.36      3.79 o
   4   1  14      764.97      764.92     23.81 o
   5   1  14      467.87      488.65      9.46 o
   6   1  14      414.90      395.59      8.89 o
   7   1  14       10.88       14.14      4.95 o
   8   1  14        7.58       -0.49      6.40 o
  -4   2  14      205.24      198.25     16.15 o
  -3   2  14      159.57      148.24     10.44 o
  -2   2  14       18.10       19.12      4.91 o
  -1   2  14        2.90        1.68      2.57 o
   0   2  14      209.29      214.42      7.34 o
   1   2  14       33.43       37.02      3.84 o
   2   2  14       36.66       30.44      3.44 o
   3   2  14      295.14      300.24      7.83 o
   4   2  14      232.91      226.42      7.66 o
   5   2  14      178.95      163.63      8.40 o
   6   2  14       52.02       47.32      4.66 o
   7   2  14       68.21       75.32      5.93 o
   8   2  14       62.89       61.23      9.47 o
  -4   3  14       30.89       21.16     10.58 o
  -3   3  14       48.88       32.02      9.19 o
  -2   3  14      132.09      132.29      7.76 o
  -1   3  14      157.64      142.75      5.68 o
   0   3  14      386.55      382.56      9.64 o
   1   3  14      459.42      442.36     10.31 o
   2   3  14     1065.12     1015.55     17.32 o
   3   3  14       82.49       95.41      8.21 o
   4   3  14        1.28        0.56      5.29 o
   5   3  14      223.49      220.53     14.20 o
   6   3  14        4.24        4.73      4.52 o
   7   3  14       40.96       34.11      6.10 o
   8   3  14       35.56       31.32      9.75 o
  -3   4  14       12.50        5.01      9.47 o
  -2   4  14       55.19       54.30      8.63 o
  -1   4  14       42.66       45.34      3.93 o
   0   4  14      851.93      851.45     13.25 o
   1   4  14      432.10      416.10     10.23 o
   2   4  14      147.97      142.97      7.73 o
   3   4  14        7.33        5.29      5.85 o
   4   4  14       43.50       37.03      8.07 o
   5   4  14      113.83      106.64     11.42 o
   6   4  14       97.49       88.63      7.67 o
   7   4  14       16.00       20.04      5.98 o
   8   4  14      149.18      158.34     11.97 o
  -3   5  14      143.19      120.84     13.37 o
  -2   5  14       41.09       35.08      9.47 o
  -1   5  14      537.62      549.36     19.77 o
   0   5  14       71.95       84.64      4.68 o
   1   5  14      156.39      155.66      7.17 o
   2   5  14        0.66        1.82      3.92 o
   3   5  14      111.64      105.53     11.42 o
   4   5  14       64.65       60.42      9.75 o
   5   5  14       44.63       45.66      9.19 o
   6   5  14        2.09       -4.92      9.88 o
   7   5  14        5.19        2.93      7.80 o
   8   5  14      302.54      345.13     14.37 o
  -2   6  14        9.08       10.30     10.02 o
  -1   6  14      317.68      338.31     11.42 o
   0   6  14      198.91      200.26      8.01 o
   1   6  14       37.02       43.60      4.76 o
   2   6  14        7.01        8.13      4.82 o
   3   6  14       52.14       35.64      8.63 o
   4   6  14      120.25      107.76     11.97 o
   5   6  14       12.88        0.56      7.24 o
   6   6  14       80.55       67.39     11.00 o
   7   6  14       17.81        1.64     11.28 o
   8   6  14       55.08       55.85     12.53 o
  -1   7  14      287.28      291.81     17.54 o
   0   7  14       40.10       36.20      8.07 o
   1   7  14      109.79      112.83      5.65 o
   2   7  14       60.34       60.70     10.02 o
   3   7  14       19.84       23.67      8.35 o
   4   7  14       22.59       30.07      8.91 o
   5   7  14      194.98      216.63     15.87 o
   6   7  14       97.71      101.11     15.31 o
   7   7  14       16.35        3.54     14.06 o
   0   8  14       15.50       13.37      7.80 o
   1   8  14       22.80       21.72      7.80 o
   2   8  14       96.53       88.04      8.55 o
   3   8  14      375.58      404.02     20.88 o
   4   8  14      295.19      318.81     18.93 o
   5   8  14       56.85       56.52     11.42 o
   6   8  14       82.27       63.48     11.69 o
   7   8  14      276.39      269.91     15.18 o
   2   9  14       34.10       31.46      8.63 o
   3   9  14       57.64       65.43     11.42 o
   4   9  14      117.79      116.11     13.64 o
   5   9  14      243.07      283.17     19.49 o
  -2  -7  15        1.18       -2.59      6.54 o
  -1  -7  15       17.87       32.00      7.80 o
   0  -7  15      117.97      104.93     10.44 o
  -4  -6  15       48.13       30.35     11.97 o
  -3  -6  15       45.21       47.31     12.81 o
  -2  -6  15       13.48        6.18      5.87 o
  -1  -6  15       11.48        4.35      5.47 o
   0  -6  15       23.90       16.94      5.94 o
   1  -6  15      166.79      187.59     10.50 o
   2  -6  15       28.26       22.83      8.07 o
  -4  -5  15        0.38       -8.63      8.63 o
  -3  -5  15        0.55        2.51      8.63 o
  -2  -5  15      101.62      101.03      9.75 o
  -1  -5  15        0.43        1.20      4.99 o
   0  -5  15        9.14       15.28      5.29 o
   1  -5  15       48.23       56.77      6.46 o
   2  -5  15      222.98      233.75     10.42 o
   3  -5  15      235.55      273.71     14.76 o
   4  -5  15      130.68      160.38     12.25 o
  -5  -4  15       33.25       27.01     11.69 o
  -4  -4  15        2.74        0.84      8.63 o
  -3  -4  15       21.67       25.66      7.24 o
  -2  -4  15       37.82       31.46      6.29 o
  -1  -4  15       75.44       70.12      8.21 o
   0  -4  15        2.18       -3.98      4.20 o
   1  -4  15      187.36      199.76     11.97 o
   2  -4  15       29.71       35.34      5.22 o
   3  -4  15       22.74       19.14      4.75 o
   4  -4  15       36.13       35.36      6.96 o
  -5  -3  15       86.54       73.51     13.09 o
  -4  -3  15      131.08      127.53     14.20 o
  -3  -3  15      110.25      121.64      9.25 o
  -2  -3  15      193.16      187.84     10.02 o
  -1  -3  15       93.89       96.79      7.47 o
   0  -3  15      119.77      117.77      7.85 o
   1  -3  15      196.51      210.34      8.95 o
   2  -3  15      243.57      237.36      9.17 o
   3  -3  15       37.97       38.26      4.82 o
  -5  -2  15        8.17        2.05      5.35 o
  -4  -2  15       12.89       21.44      9.19 o
  -3  -2  15      277.58      302.72     22.41 o
  -2  -2  15       89.17      102.10      7.78 o
  -1  -2  15       24.20       27.00      5.02 o
   0  -2  15      888.24      873.22     19.42 o
   1  -2  15      144.71      152.67      7.63 o
   2  -2  15       45.59       46.62      4.74 o
   3  -2  15       76.21       73.39      5.20 o
   4  -2  15       10.95        8.35      6.13 o
  -5  -1  15       99.14       90.36      7.96 o
  -4  -1  15      481.15      544.07     24.22 o
  -3  -1  15      139.27      155.67     13.09 o
  -2  -1  15      238.69      239.72     10.52 o
  -1  -1  15      215.03      218.28      9.55 o
   0  -1  15      204.73      214.49      9.00 o
   1  -1  15       40.05       39.71      4.60 o
   2  -1  15        6.44        5.12      2.80 o
   3  -1  15       46.17       50.51      8.62 o
   4  -1  15       29.90       29.30      5.19 o
   5  -1  15       30.08       24.56      5.32 o
  -5   0  15       17.49        0.84      8.35 o
  -4   0  15      224.68      271.59     11.03 o
  -3   0  15       62.85       65.95      7.28 o
  -2   0  15      157.28      169.42     18.52 o
  -1   0  15        2.31        8.35      5.85 o
   0   0  15      218.73      217.64      9.05 o
   1   0  15      252.58      237.95      7.48 o
   2   0  15        5.92        8.06      2.89 o
   3   0  15      297.45      275.63      7.33 o
   4   0  15       37.86       45.37      5.79 o
   5   0  15       19.81       28.67      5.31 o
   6   0  15       41.82       40.58      6.20 o
  -4   1  15      153.21      143.68     11.14 o
  -3   1  15       56.59       55.90      5.99 o
  -2   1  15       65.23       62.11      6.69 o
  -1   1  15      709.59      707.62     17.42 o
   0   1  15      228.98      223.12      7.59 o
   1   1  15       78.72       86.70      5.27 o
   2   1  15      151.79      138.94      8.14 o
   3   1  15        3.35        1.40      2.49 o
   4   1  15      650.46      642.29     16.64 o
   5   1  15      306.22      307.60     13.78 o
   6   1  15       73.76       75.89      7.28 o
  -4   2  15       57.09       37.87      9.75 o
  -3   2  15       89.86       98.29      8.91 o
  -2   2  15       41.88       46.72      6.18 o
  -1   2  15        0.86        1.31      3.81 o
   0   2  15        0.64       -0.36      4.61 o
   1   2  15      228.49      224.75      7.52 o
   2   2  15      740.65      709.89     17.03 o
   3   2  15      580.82      563.99     11.51 o
   4   2  15      168.85      154.40      8.96 o
   5   2  15      319.35      329.95     17.54 o
   6   2  15       19.33       19.49      7.80 o
   7   2  15       12.46        7.45      8.35 o
   8   2  15        2.71        5.48     10.30 o
  -3   3  15        2.56       -7.52      7.52 o
  -2   3  15       19.78        8.35      6.96 o
  -1   3  15        1.96        4.18      3.05 o
   0   3  15       31.56       33.44      4.39 o
   1   3  15       95.31       92.93      5.61 o
   2   3  15      579.86      533.09     11.58 o
   3   3  15       77.23       85.58      5.15 o
   4   3  15      110.47      107.79      9.05 o
   5   3  15      344.12      352.51     17.82 o
   6   3  15       56.11       48.73      9.47 o
   7   3  15      134.93      112.09      8.77 o
   8   3  15       63.52       54.81      5.95 o
  -3   4  15        0.44       -8.91      8.91 o
  -1   4  15       66.45       65.48      4.62 o
   0   4  15      144.36      140.53      7.00 o
   1   4  15       43.53       46.52      4.70 o
   2   4  15       46.56       46.81      4.42 o
   3   4  15       68.07       85.63      8.77 o
   4   4  15      191.61      191.85     14.20 o
   5   4  15       29.38       32.58      8.07 o
   6   4  15      178.97      172.91     14.48 o
   7   4  15       31.96       52.90     10.58 o
   8   4  15        0.65       -1.11      5.91 o
  -2   5  15       18.15       11.14      8.35 o
  -1   5  15       69.37       66.27      8.91 o
   0   5  15      192.66      193.38      6.72 o
   1   5  15      106.65      118.79      6.63 o
   2   5  15       65.05       69.29      6.69 o
   3   5  15       51.71       61.81      9.75 o
   4   5  15       59.36       54.85      9.47 o
   5   5  15       38.47       28.68      8.35 o
   6   5  15        4.87        0.00      7.24 o
   7   5  15       81.96       80.47     11.97 o
   8   5  15       97.37       80.24      9.05 o
   0   6  15      536.31      532.29     15.14 o
   1   6  15      183.28      193.06     11.18 o
   2   6  15        0.53       -3.16      4.43 o
   3   6  15       96.10       90.49     11.42 o
   4   6  15      133.29      130.87     13.09 o
   5   6  15       14.10       18.93      8.63 o
   6   6  15       44.49       18.66      8.63 o
   7   6  15        0.79       11.97      8.63 o
   0   7  15      168.23      182.94     13.64 o
   1   7  15      212.04      223.53      9.20 o
   2   7  15       23.38       22.36      5.90 o
   3   7  15      117.41      110.26     12.53 o
   4   7  15        2.30       10.02      8.07 o
   5   7  15      196.93      205.21     15.87 o
   6   7  15       46.56       34.81     10.30 o
   7   7  15       22.58       33.13     10.30 o
   1   8  15       10.82        9.47      7.24 o
   2   8  15        1.37        4.46      5.91 o
   3   8  15       39.56       47.33     10.30 o
   4   8  15       98.51      103.30     13.37 o
   5   8  15       12.81        3.90      8.91 o
   6   8  15       60.69       51.51     11.97 o
  -3  -6  16       77.75       74.24      9.14 o
  -2  -6  16       25.12        3.99      6.96 o
  -1  -6  16        4.46        3.88      5.89 o
   0  -6  16       88.44      103.82     12.39 o
   1  -6  16       57.13       63.24      7.73 o
  -4  -5  16       34.67       31.74     12.25 o
  -3  -5  16       21.89       16.48      6.66 o
  -2  -5  16       54.24       57.61      8.49 o
  -1  -5  16        8.72       16.29      5.75 o
   0  -5  16        4.19        1.59      8.07 o
   1  -5  16       31.74       29.12      5.94 o
   2  -5  16       82.11       98.06      8.08 o
   3  -5  16       98.91      106.09     10.86 o
  -4  -4  16      204.12      229.71     18.66 o
  -3  -4  16        3.44        9.33      7.66 o
  -2  -4  16       15.07       13.17      5.90 o
  -1  -4  16       97.53       92.45      8.49 o
   0  -4  16      151.68      160.15     14.48 o
   1  -4  16      139.29      140.96     17.68 o
   2  -4  16       22.96       15.18      5.02 o
   3  -4  16      297.60      302.39     11.17 o
   4  -4  16      112.89      130.03     10.86 o
  -4  -3  16        6.14        9.75      9.75 o
  -3  -3  16        1.21       -3.02      5.31 o
  -2  -3  16        2.05        4.24      5.02 o
  -1  -3  16       15.91       18.33      5.19 o
   0  -3  16      138.41      147.99      8.60 o
   1  -3  16      204.57      204.35      9.28 o
   2  -3  16      328.49      332.41     21.30 o
   3  -3  16      112.05      118.45      7.35 o
  -4  -2  16        8.11       18.38      9.75 o
  -3  -2  16      112.13      144.89     10.04 o
  -2  -2  16       22.52       18.66      5.51 o
  -1  -2  16       36.28       32.04      5.51 o
   0  -2  16      295.26      299.95     10.98 o
   1  -2  16       16.78       19.93      4.48 o
   2  -2  16        3.75        4.67      3.81 o
   3  -2  16       11.55       13.66      3.91 o
   4  -2  16       85.30       80.19     10.30 o
  -4  -1  16       77.05       67.38     11.97 o
  -3  -1  16      236.85      282.49     12.50 o
  -2  -1  16      250.69      258.45     29.24 o
  -1  -1  16      108.27      113.78     12.81 o
   0  -1  16        0.76        1.30      3.64 o
   1  -1  16      153.93      158.45      8.08 o
   2  -1  16      195.04      199.82      7.16 o
   3  -1  16       21.01       24.65      3.61 o
   4  -1  16        0.57        4.92      4.62 o
   5  -1  16       35.21       39.30      5.98 o
  -4   0  16       95.07      116.95     13.92 o
  -3   0  16       68.97       79.91     11.42 o
  -2   0  16      184.55      215.80     10.63 o
  -1   0  16      163.68      181.33      9.25 o
   0   0  16      453.07      431.95     25.62 o
   1   0  16       33.19       35.44      4.44 o
   2   0  16        5.16        5.70      2.98 o
   3   0  16       74.04       56.35      4.34 o
   4   0  16      122.40      115.03     13.50 o
   5   0  16        2.65        8.13      4.68 o
   6   0  16       99.49       93.74      7.96 o
  -3   1  16      166.15      192.96     15.31 o
  -2   1  16       34.41       40.99      6.38 o
  -1   1  16      819.18      868.38     20.37 o
   0   1  16      137.38      136.70      6.77 o
   1   1  16       43.39       52.49      4.62 o
   2   1  16        4.59        2.55      2.94 o
   3   1  16       11.01       14.16      3.21 o
   4   1  16      294.15      283.29      7.59 o
   5   1  16      165.54      142.82      9.23 o
   6   1  16       55.32       67.96      7.28 o
  -2   2  16       13.69        8.86      5.57 o
  -1   2  16      144.61      149.97      8.94 o
   0   2  16      209.95      222.53      8.03 o
   1   2  16      238.73      234.90      7.96 o
   2   2  16       65.41       70.31      5.11 o
   3   2  16      261.63      252.35      7.74 o
   4   2  16      167.87      167.36      6.34 o
   5   2  16       47.09       49.92      8.77 o
   6   2  16       48.41       52.29      6.69 o
   7   2  16       58.30       46.96      7.17 o
  -2   3  16        5.97        4.18      6.68 o
  -1   3  16      146.91      161.51      9.43 o
   0   3  16       70.19       70.21      5.63 o
   1   3  16       41.55       48.46     10.50 o
   2   3  16        0.53       -1.28      3.09 o
   3   3  16      381.83      354.93      9.45 o
   4   3  16       37.23       38.58      4.17 o
   5   3  16      175.06      176.99     10.44 o
   6   3  16       83.45       87.43     11.69 o
   7   3  16        0.39        2.23      8.07 o
  -1   4  16       33.87       33.37      4.87 o
   0   4  16       64.16       81.79      5.98 o
   1   4  16      246.58      247.91      8.57 o
   2   4  16       57.72       53.62      5.01 o
   3   4  16      305.85      307.79      9.10 o
   4   4  16      402.90      416.66     12.58 o
   5   4  16      181.12      206.05     15.31 o
   6   4  16        9.54       18.93      8.63 o
   7   4  16        0.39        2.51      8.63 o
   0   5  16       48.64       46.65      5.29 o
   1   5  16        4.92        3.16      3.74 o
   2   5  16      271.67      277.41     18.46 o
   3   5  16      131.77      140.55      8.80 o
   4   5  16       88.30       99.40     11.69 o
   5   5  16      150.07      138.94     13.64 o
   6   5  16        7.15       -1.11      7.52 o
   7   5  16      137.71      123.63     13.92 o
   0   6  16      235.28      228.32     14.48 o
   1   6  16       94.57      104.56      6.93 o
   2   6  16      198.98      213.00      8.57 o
   3   6  16       32.88       35.71      6.07 o
   4   6  16      208.53      211.62     15.59 o
   5   6  16      117.73      129.75     13.92 o
   6   6  16       36.57       36.20     10.02 o
   7   6  16       17.04        1.67      8.91 o
   1   7  16        4.43        0.93      5.61 o
   2   7  16        1.75        3.10      4.28 o
   3   7  16       30.89       35.24      7.66 o
   4   7  16       22.80       24.50      9.19 o
   5   7  16       30.13       22.83     10.02 o
   6   7  16       66.20       79.91     12.53 o
   2   8  16        2.19        7.62      6.20 o
   3   8  16        3.41        3.58      6.00 o
   4   8  16      212.33      245.86     18.10 o
   5   8  16       23.92       20.33      9.75 o
  -1  -6  17        0.39       -8.63      8.63 o
   0  -6  17       58.94       65.99     11.14 o
  -3  -5  17      214.39      245.98     23.67 o
  -2  -5  17       20.67       25.12      6.86 o
  -1  -5  17      143.91      140.21     10.32 o
   0  -5  17       18.18       18.41      7.24 o
   1  -5  17       56.82       78.95     10.30 o
   2  -5  17        1.88        0.34      5.15 o
  -3  -4  17        0.69       -4.37      5.81 o
  -2  -4  17        0.81       -5.32      5.32 o
  -1  -4  17      107.52      107.07      8.72 o
   0  -4  17       75.12       82.20      7.81 o
   1  -4  17      140.25      159.99     21.16 o
   2  -4  17       62.32       68.56      7.09 o
   3  -4  17      163.85      206.21      9.97 o
  -4  -3  17       14.73       28.96     11.14 o
  -3  -3  17       12.87       20.78      6.96 o
  -2  -3  17       13.96       24.70      6.26 o
  -1  -3  17        9.36        8.49      5.15 o
   0  -3  17       44.85       43.91      6.82 o
   1  -3  17      218.74      230.10     10.17 o
   2  -3  17      114.46      105.98      7.43 o
   3  -3  17        1.42        1.88      5.43 o
  -4  -2  17       67.46       67.38     12.25 o
  -3  -2  17        2.20        4.04     11.00 o
  -2  -2  17       97.06      105.71      8.76 o
  -1  -2  17       34.87       32.81     11.00 o
   0  -2  17      181.12      207.90      9.99 o
   1  -2  17       25.90       23.74      9.88 o
   2  -2  17        4.99       10.57      4.21 o
   3  -2  17      311.06      301.49     10.29 o
   4  -2  17      174.12      198.53     15.04 o
  -4  -1  17       75.79       75.18     12.81 o
  -3  -1  17        2.23        4.04      5.70 o
  -2  -1  17        8.13       13.77      5.50 o
  -1  -1  17       18.55       25.29      6.26 o
   0  -1  17       93.91      116.23      8.01 o
   1  -1  17      225.06      231.97      9.67 o
   2  -1  17       97.36      105.93      7.15 o
   3  -1  17      344.78      321.80      8.83 o
   4  -1  17       42.59       39.22      6.38 o
   5  -1  17       91.51      103.38     12.25 o
  -3   0  17       58.24       78.52     11.97 o
  -2   0  17      175.23      212.31     10.93 o
  -1   0  17      255.77      247.79     10.93 o
   0   0  17      394.13      416.84     15.45 o
   1   0  17        4.96        1.54      3.73 o
   2   0  17        0.55        3.03      3.16 o
   3   0  17        7.89        4.29      3.78 o
   4   0  17      322.38      317.12     12.20 o
   5   0  17       56.13       81.41      7.76 o
   6   0  17        9.61        2.75      5.22 o
  -3   1  17      339.45      377.29     20.05 o
  -2   1  17        0.48        6.18      5.19 o
  -1   1  17      165.15      175.45      9.74 o
   0   1  17       90.22      113.87     11.14 o
   1   1  17       32.74       36.65      4.81 o
   2   1  17       12.75        9.72      3.43 o
   3   1  17        1.35        5.15      3.45 o
   4   1  17      148.81      159.45      7.07 o
   5   1  17      360.04      346.41     12.99 o
   6   1  17       21.03       32.03      6.26 o
  -2   2  17      208.87      235.97     11.70 o
  -1   2  17        8.98       11.33      5.02 o
   0   2  17       92.19       87.30      6.12 o
   1   2  17        4.58        2.73      3.41 o
   2   2  17      154.91      151.56      6.90 o
   3   2  17       33.72       20.20      3.73 o
   4   2  17       11.61        9.94      3.36 o
   5   2  17        0.61       -3.57      4.75 o
   6   2  17       55.99       58.13     14.90 o
   7   2  17      146.62      159.62     10.81 o
  -2   3  17       84.21       90.77     11.69 o
  -1   3  17      363.06      366.70     28.82 o
   0   3  17       23.10       21.59      4.36 o
   1   3  17      136.40      138.50      6.96 o
   2   3  17       29.74       30.23      4.37 o
   3   3  17      111.03      118.24      8.38 o
   4   3  17      131.12      135.50      6.61 o
   5   3  17       58.03       49.72      4.51 o
   6   3  17       71.59       55.97     10.86 o
   7   3  17       39.29       29.79     10.30 o
  -1   4  17       93.58      112.82      8.85 o
   0   4  17       41.98       44.69      5.35 o
   1   4  17       86.45       88.79      7.87 o
   2   4  17        0.81        1.80      3.61 o
   3   4  17      374.10      372.45     10.42 o
   4   4  17      406.26      394.79     10.51 o
   5   4  17        2.52        3.32      4.59 o
   6   4  17       85.23       86.32     12.25 o
   7   4  17       42.65       44.27     10.86 o
   0   5  17       71.68       71.97      6.20 o
   1   5  17       54.94       54.27      5.54 o
   2   5  17      101.99      115.11      7.06 o
   3   5  17      302.01      268.61      9.19 o
   4   5  17      102.67      102.19     12.11 o
   5   5  17      108.53      103.02     12.53 o
   6   5  17       17.55       25.62      9.75 o
   7   5  17        0.57        5.01      8.91 o
   1   6  17      142.93      153.01     11.58 o
   2   6  17        2.14        5.39      4.33 o
   3   6  17       59.84       61.21     10.58 o
   4   6  17      116.14      105.81     12.81 o
   5   6  17      229.41      219.69     16.98 o
   6   6  17        5.65        8.91      8.63 o
   1   7  17        1.52        0.00      8.63 o
   2   7  17       83.18       79.52      8.44 o
   3   7  17      110.85      126.56      9.71 o
   4   7  17        8.72       11.97      8.91 o
   5   7  17      114.23      121.12     14.48 o
   6   7  17       14.65       12.25      9.75 o
  -1  -5  18      334.59      354.13     16.71 o
   0  -5  18       45.36       54.36      7.73 o
   1  -5  18       14.91        8.24      5.87 o
  -2  -4  18        1.36       -5.59      5.59 o
  -1  -4  18        0.46       -1.25      6.82 o
   0  -4  18      171.76      186.10     10.74 o
   1  -4  18       26.49       34.71      6.34 o
   2  -4  18       96.89      108.82      8.30 o
   3  -4  18        0.48        4.07      6.13 o
  -3  -3  18      298.13      365.38     15.16 o
  -2  -3  18        1.00       -3.26      5.41 o
  -1  -3  18      146.29      157.08     10.30 o
   0  -3  18      171.66      195.57     20.88 o
   1  -3  18       15.23       22.96      5.55 o
   2  -3  18        5.53        2.75      4.74 o
   3  -3  18        1.28       -2.58      4.53 o
   4  -3  18      136.60      152.59     10.58 o
  -3  -2  18        6.28        1.07      6.20 o
  -2  -2  18       34.39       40.07      7.17 o
  -1  -2  18       49.24       36.72      6.40 o
   0  -2  18       11.78       10.90      5.11 o
   1  -2  18      212.90      212.91      9.95 o
   2  -2  18      155.50      150.59      8.63 o
   3  -2  18      238.61      271.50     10.23 o
   4  -2  18      128.12      138.66     13.92 o
  -3  -1  18       60.36       61.81     11.97 o
  -2  -1  18        3.15        1.15      5.43 o
  -1  -1  18       97.51      115.02      8.86 o
   0  -1  18        6.59        8.93      4.82 o
   1  -1  18      310.60      329.41     11.61 o
   2  -1  18       83.34       86.35      6.74 o
   3  -1  18       67.51       57.99      7.94 o
   4  -1  18        5.04       -0.76     12.11 o
   5  -1  18       54.89       56.04      7.33 o
  -3   0  18        4.68        2.78      8.91 o
  -2   0  18       81.66       76.61      8.77 o
  -1   0  18      177.40      189.32     16.85 o
   0   0  18       61.28       76.49      8.21 o
   1   0  18       19.97       19.29      5.02 o
   2   0  18        0.68       -0.65      3.34 o
   3   0  18       90.17       82.46      5.55 o
   4   0  18      583.55      580.63     17.03 o
   5   0  18       17.49       32.30      8.21 o
   6   0  18       86.68      103.72      9.05 o
  -3   1  18        0.40       -2.23      8.35 o
  -2   1  18        1.65        2.08      5.61 o
  -1   1  18       32.80       46.39      9.33 o
   0   1  18      237.01      263.96     11.02 o
   1   1  18        1.15        0.31      3.86 o
   2   1  18        0.84       -3.47      3.47 o
   3   1  18      148.46      138.09      6.59 o
   4   1  18        2.80        1.89      3.20 o
   5   1  18      267.59      254.33     11.51 o
   6   1  18       15.03       12.96      5.94 o
  -2   2  18      372.98      419.33     21.16 o
  -1   2  18        2.12        9.77      5.41 o
   0   2  18      221.98      220.62      8.67 o
   1   2  18       24.81       29.00      6.03 o
   2   2  18       90.01       84.86      5.89 o
   3   2  18        0.52       -0.36      3.40 o
   4   2  18       10.57       13.97      3.71 o
   5   2  18       79.44      103.90      8.75 o
   6   2  18       10.02        6.66      7.52 o
  -1   3  18      181.79      218.02     21.72 o
   0   3  18      159.01      188.23      9.25 o
   1   3  18        0.94        1.93      3.67 o
   2   3  18       10.02       -0.85      3.58 o
   3   3  18      163.31      174.55      7.45 o
   4   3  18      212.38      211.45      9.35 o
   5   3  18       61.82       59.85      4.98 o
   6   3  18        2.95        3.27      5.61 o
  -1   4  18      183.82      204.72     11.46 o
   0   4  18        1.36        3.12      4.67 o
   1   4  18        0.67       -3.84      3.84 o
   2   4  18       96.44       99.84      6.56 o
   3   4  18        4.99        5.99      4.05 o
   4   4  18      100.03       92.56      6.30 o
   5   4  18        5.19        6.27      4.56 o
   6   4  18        2.86       -0.41      4.33 o
   0   5  18       83.07       94.60      9.99 o
   1   5  18       80.99       96.59      6.88 o
   2   5  18      134.51      151.45      7.90 o
   3   5  18       34.73       42.19      5.35 o
   4   5  18      255.84      255.95     10.38 o
   5   5  18        5.15        0.51      5.43 o
   6   5  18        0.42        1.39      8.35 o
   1   6  18      101.64       78.66      6.72 o
   2   6  18        5.65        8.38      4.71 o
   3   6  18      134.80      132.11     11.58 o
   4   6  18       15.49       19.05      6.07 o
   5   6  18       27.24       24.22     10.02 o
   6   6  18      140.35      160.10     16.15 o
   3   7  18      329.03      332.54     11.34 o
   4   7  18       72.74       82.86     17.96 o
  -1  -4  19        1.22       -1.89      5.87 o
   0  -4  19      272.29      304.92     13.20 o
   1  -4  19       34.12       44.45      7.01 o
  -2  -3  19      115.41      125.11     20.33 o
  -1  -3  19      120.49      140.62     10.19 o
   0  -3  19      128.97      155.58     10.02 o
   1  -3  19       13.75       10.09      5.55 o
   2  -3  19       51.70       44.92      6.29 o
   3  -3  19      119.41      139.30      9.03 o
  -2  -2  19       19.37       28.24      7.06 o
  -1  -2  19        2.88        0.97      5.51 o
   0  -2  19      117.13      121.36      9.12 o
   1  -2  19       69.89       76.90      7.80 o
   2  -2  19       48.96       59.33     14.06 o
   3  -2  19       77.24       81.76      8.63 o
   4  -2  19       13.90       22.00      8.91 o
  -2  -1  19        4.26       -0.17      5.81 o
  -1  -1  19      184.33      197.28     11.12 o
   0  -1  19      150.25      157.03      9.74 o
   1  -1  19        6.18       15.93      5.29 o
   2  -1  19       47.46       39.16      5.95 o
   3  -1  19       84.73      102.81      8.35 o
   4  -1  19       46.19       44.83     10.02 o
  -2   0  19        6.24       -0.01      5.90 o
  -1   0  19      282.16      302.43     12.89 o
   0   0  19       12.82       20.19      5.41 o
   1   0  19       60.42       68.93      7.06 o
   2   0  19       23.69       25.11      4.46 o
   3   0  19      112.42      126.09      9.77 o
   4   0  19      403.55      372.72     14.07 o
   5   0  19        4.47        4.79      5.87 o
  -2   1  19       65.07       84.12      8.86 o
  -1   1  19       41.46       56.48     15.45 o
   0   1  19       46.61       54.19     11.69 o
   1   1  19      132.21      147.07      7.74 o
   2   1  19       92.12       94.35      6.31 o
   3   1  19       39.57       38.95      4.82 o
   4   1  19        0.83       -1.75      3.38 o
   5   1  19      166.04      164.77     10.81 o
  -1   2  19        9.73       11.63      5.98 o
   0   2  19        1.63       10.72      7.80 o
   1   2  19      196.94      206.31     16.40 o
   2   2  19       78.36       88.44      6.26 o
   3   2  19       55.96       55.68      5.21 o
   4   2  19      146.72      162.40      7.18 o
   5   2  19       49.98       56.02      7.53 o
   6   2  19      162.85      178.24     11.29 o
  -1   3  19      164.80      185.80     11.57 o
   0   3  19       23.03       24.17      5.21 o
   1   3  19       47.00       51.07      7.13 o
   2   3  19       11.04        3.05      4.10 o
   3   3  19      158.41      154.60      9.37 o
   4   3  19       26.78       33.51      4.78 o
   5   3  19       27.75       31.98      4.60 o
   6   3  19      146.55      159.20     11.11 o
   0   4  19       87.49       98.81      7.33 o
   1   4  19       15.06       33.01      5.23 o
   2   4  19       58.29       58.96      5.88 o
   3   4  19        7.04        4.15      4.14 o
   4   4  19       99.05      101.54      6.58 o
   5   4  19       91.53      108.54      7.49 o
   6   4  19       35.79       44.32      5.19 o
   1   5  19        1.84        6.01      4.66 o
   2   5  19        5.33        5.08      4.46 o
   3   5  19       71.15       77.49      6.62 o
   4   5  19       92.79       98.47      7.01 o
   5   5  19        0.51       -0.35      4.24 o
   2   6  19       21.73       34.53      9.75 o
   3   6  19       68.73       73.77      7.41 o
   4   6  19        5.96        1.97      4.63 o
   0  -3  20       10.15        7.80      7.80 o
   1  -3  20       63.28       72.39      7.76 o
  -1  -2  20       25.92       27.43      6.89 o
   0  -2  20       26.97       22.19      9.88 o
   1  -2  20       85.64      109.49     15.18 o
   2  -2  20        0.47        3.79      4.82 o
   3  -2  20        0.37        1.19      4.94 o
  -1  -1  20       76.07       74.06      8.56 o
   0  -1  20      160.78      187.92     10.72 o
   1  -1  20        0.72       -4.68      4.68 o
   2  -1  20      139.71      146.61     11.83 o
   3  -1  20       10.95        9.39      5.02 o
   4  -1  20       79.93       95.78     12.81 o
  -1   0  20      244.75      287.95     15.45 o
   0   0  20      143.37      176.18     10.34 o
   1   0  20        2.23       -4.29      4.91 o
   2   0  20        3.97       -1.81      7.10 o
   3   0  20      105.08      119.44      7.81 o
   4   0  20      108.97      109.96      6.67 o
  -1   1  20        0.55       -2.67      5.70 o
   0   1  20      337.34      368.20     18.66 o
   1   1  20       30.15       30.18      6.20 o
   2   1  20      104.03       98.00      6.75 o
   3   1  20      145.98      166.11      7.85 o
   4   1  20        3.30        6.86      4.50 o
   5   1  20       55.34       56.92      8.01 o
   0   2  20        5.36        9.36      5.81 o
   1   2  20       51.03       57.71      6.09 o
   2   2  20        7.07       11.99      4.37 o
   3   2  20      215.63      233.24     13.08 o
   4   2  20       34.75       31.71      4.78 o
   5   2  20        3.25        2.52      8.91 o
   0   3  20        2.75        6.96      5.71 o
   1   3  20       10.15        5.20      4.54 o
   2   3  20       21.45       28.11      8.27 o
   3   3  20      108.30      124.04      7.32 o
   4   3  20       96.48       99.39      9.78 o
   5   3  20       37.74       41.67      5.11 o
   1   4  20       70.46       95.24      9.13 o
   2   4  20      154.77      175.37      8.59 o
   3   4  20       21.27       24.44      4.96 o
   4   4  20      132.75      147.24      8.01 o
   5   4  20       53.91       52.69      5.66 o
   3   5  20        2.37        3.77      5.15 o
   4   5  20       22.60       16.18      4.99 o
   1  -1  21       13.04        9.56      5.94 o
   2  -1  21       47.99       52.20      6.96 o
   1   0  21       48.03       54.87      7.33 o
   2   0  21       24.93       33.51      6.36 o
   3   0  21        3.74        2.57      5.99 o
   1   1  21       81.91      100.20      8.66 o
   2   1  21      116.56      136.67      9.05 o
   3   1  21       24.75       27.25      5.04 o
   1   2  21       17.63        6.56      5.70 o
   2   2  21        7.16        7.79      4.60 o
   3   2  21       84.67       95.48      6.86 o
   4   2  21       12.58       11.93      4.47 o
   2   3  21       37.67       38.53      5.77 o
   3   3  21      332.10      377.46     12.23 o
 
